# Supplementary material for: Regionalization of gene expression and cell types in the silk gland of the pantry moth Plodia interpunctella
Source: bioRxiv. 2025 Jul 16:2025.07.11.664249. Preprint. [Version 1] doi: 10.1101/2025.07.11.664249 (PMC12338581; doi:10.1101/2025.07.11.664249)
Supplement: Supplement 4 [file media-4.xlsx]

## Sheet: TableS1
Probe name	Sequence
Target: Fibroin Heavy Chain (FibH) introns
Pi_fibhI_p1_fwd_RC	GTCCCTGCCTCTATATCTTTCTACAAGAGGGCAAATACACTGT
Pi_fibhI_p1_rvs	GTATGAATTGAATACACGCACGGTTCCACTCAACTTTAACCCG
Pi_fibhI_p2_fwd_RC	GTCCCTGCCTCTATATCTTTTATCTGTAGTCGGTGCAGTCAC
Pi_fibhI_p2_rvs	TATCCCGGTATTGGCTATGCTCTTCCACTCAACTTTAACCCG
Pi_fibhI_p3_fwd_RC	GTCCCTGCCTCTATATCTTTCACTGCTCCATTGAGATAGCTC
Pi_fibhI_p3_rvs	TTAAACGAGGGAACTCCTCGACTTCCACTCAACTTTAACCCG
Target: Fibroin Heavy chain (FibH) mRNA
Pi_fibh_p1_fwd_RC	GAGGAGGGCAGCAAACGGAATTGTGGGTTGTTTTCACTTCGG
Pi_fibh_p1_rvs	ATCGCCGTGTCTTCGATATTCTTAGAAGAGTCTTCCTTTACG
Pi_fibh_p2_fwd_RC	GAGGAGGGCAGCAAACGGAACTCACAAGTTTGTCTTCGCCTG
Pi_fibh_p2_rvs	ATCGGTTTCGATGACGAAGGTCTAGAAGAGTCTTCCTTTACG
Pi_fibh_p3_fwd_RC	GAGGAGGGCAGCAAACGGAACTGGTTCCTGGCACTTTATGGA
Pi_fibh_p3_rvs	AGTTGTTGTTTTTGTTGTCGCATAGAAGAGTCTTCCTTTACG
Pi_fibh_p4_fwd_RC	GAGGAGGGCAGCAAACGGAAGGTCCTTGGCGTCTTTCAATGA
Pi_fibh_p4_rvs	TGCAGCTGATCCGGATGCATTATAGAAGAGTCTTCCTTTACG
Pi_fibh_p5_fwd_RC	GAGGAGGGCAGCAAACGGAAAGATATAGTCCGCTGGTGCTGG
Pi_fibh_p5_rvs	CTAGGGCTTGGACTTGGTGCATTAGAAGAGTCTTCCTTTACG
Pi_fibh_p6_fwd_RC	GAGGAGGGCAGCAAACGGAAGGCAGAGGAGATTGCAGCTAAG
Pi_fibh_p6_rvs	CAACGATAACAACTGGTCCTGGTAGAAGAGTCTTCCTTTACG
Pi_fibh_p7_fwd_RC	GAGGAGGGCAGCAAACGGAACTGGTACTCCATATGGGGCTGA
Pi_fibh_p7_rvs	AGACGGCATGGAACTCTGACTCTAGAAGAGTCTTCCTTTACG
Pi_fibh_p8_fwd_RC	GAGGAGGGCAGCAAACGGAACGTCTTGAGCCAATCTTAACGA
Pi_fibh_p8_rvs	TTAGCAAATAAGGCAAGGTTGGTAGAAGAGTCTTCCTTTACG
Target: Fibroin Light chain (FibL) mRNA
Pi_fibl_p1_fwd_RC	gTCCCTgCCTCTATATCTttTTTGCTGGTCTTAATTCGACCA
Pi_fibl_p1_rvs	ATACCAAAACGATAGGCAGCATttCCACTCAACTTTAACCCg
Pi_fibl_p2_fwd_RC	gTCCCTgCCTCTATATCTttAGGGAGGCGAGGGATTTGATTG
Pi_fibl_p2_rvs	TGTTTACGAGTCTGCCATCGTCttCCACTCAACTTTAACCCg
Pi_fibl_p3_fwd_RC	gTCCCTgCCTCTATATCTttTATTGGTGTCTCCACCATCGTA
Pi_fibl_p3_rvs	TCCTGGATGGTCAGGATGTAGAttCCACTCAACTTTAACCCg
Pi_fibl_p4_fwd_RC	gTCCCTgCCTCTATATCTttGTTGCTGCGGTTGTTCAGGG
Pi_fibl_p4_rvs	GACACAGCGGCTCCTACGTTttCCACTCAACTTTAACCCg
Pi_fibl_p5_fwd_RC	gTCCCTgCCTCTATATCTttTTTCAGTAAAGGCCGGTGGCTT
Pi_fibl_p5_rvs	TGGGATGTGCGGTCAAAGAACTttCCACTCAACTTTAACCCg
Target: Fibrohexamerin (Fhx) mRNA
Pi_fibrohexa_p1_fwd_RC	CTCACTCCCAATCTCTATaaAGCAAAACACAACACTTTCGCT
Pi_fibrohexa_p1_rvs	CATATGCGAGTGATGCAGTGATaaCTACCCTACAAATCCAAT
Pi_fibrohexa_p2_fwd_RC	CTCACTCCCAATCTCTATaaCGAAGTTGTCTCCGAGGCAC
Pi_fibrohexa_p2_rvs	GCTGCATTTCGAGTTCGCCGaaCTACCCTACAAATCCAAT
Pi_fibrohexa_p3_fwd_RC	CTCACTCCCAATCTCTATaaCTCGAACTCAAACTCATCGACC
Pi_fibrohexa_p3_rvs	ACGACGAGTTGAAGTATGGAGTaaCTACCCTACAAATCCAAT
Pi_fibrohexa_p4_fwd_RC	CTCACTCCCAATCTCTATaaATCACTGACGTGTCGGACTG
Pi_fibrohexa_p4_rvs	GTCCTGGACAGTCAATGGTGaaCTACCCTACAAATCCAAT
Pi_fibrohexa_p5_fwd_RC	CTCACTCCCAATCTCTATaaACGCTGAACATACTTGCATGGA
Pi_fibrohexa_p5_rvs	GTTGTAACATCAGCGAACGTGTaaCTACCCTACAAATCCAAT
Target: Maltase A1 (Mal-A1) mRNA
Pi_MaltaseA1_1A	GTCCCTGCCTCTATATCTTTAGCACTTCCTCACGGTTTGCAGCAG
Pi_MaltaseA1_2A	GTCCCTGCCTCTATATCTTTCGTCAGACAGGTTCACTATGCCCAC
Pi_MaltaseA1_3A	GTCCCTGCCTCTATATCTTTATAACCAACTTCATGTCCCTCGCGT
Pi_MaltaseA1_4A	GTCCCTGCCTCTATATCTTTCACGCCAGTCGTATACGACATTATA
Pi_MaltaseA1_5A	GTCCCTGCCTCTATATCTTTCCAGCCAGAAACGGAGTACATTCTT
Pi_MaltaseA1_6A	GTCCCTGCCTCTATATCTTTGAGTGGTACTGGCGTCATTAGGATC
Pi_MaltaseA1_7A	GTCCCTGCCTCTATATCTTTTCAAGTCACCAATTCCATCTCCATC
Pi_MaltaseA1_8A	GTCCCTGCCTCTATATCTTTTTTAACAGAGGAACTTGCACTGGCG
Pi_MaltaseA1_1B	CAAGATATATGAAAATTATTCCTCATTCCACTCAACTTTAACCCG
Pi_MaltaseA1_2B	TGGATGTTAGGTCCAAATGGTATTCTTCCACTCAACTTTAACCCG
Pi_MaltaseA1_3B	TTAGGCATATACGTCATCCACTTATTTCCACTCAACTTTAACCCG
Pi_MaltaseA1_4B	CTGTCATGTAGTATTCGTCTAGGAGTTCCACTCAACTTTAACCCG
Pi_MaltaseA1_5B	CCACACGGAAACCAGACACGCCTTTTTCCACTCAACTTTAACCCG
Pi_MaltaseA1_6B	AATTGCTCACCCAATTGTTAGGTGGTTCCACTCAACTTTAACCCG
Pi_MaltaseA1_7B	GGTACGGCAGCTTCTCAGTGATGCCTTCCACTCAACTTTAACCCG
Pi_MaltaseA1_8B	TCATAATTTTAAGCACACACTAACCTTCCACTCAACTTTAACCCG
Target: MG4 (MG4) mRNA
Pi_MG4_1A	CTCACTCCCAATCTCTATAAGTTACTAGAGCTTCCTAATAAATTC
Pi_MG4_2A	CTCACTCCCAATCTCTATAACCGCTCCAACTAGAACCGGAACTTC
Pi_MG4_3A	CTCACTCCCAATCTCTATAAACGATGATGCGGTCAGAGGCAGACA
Pi_MG4_4A	CTCACTCCCAATCTCTATAATGCTGGGATATCCTTAGAATTACCG
Pi_MG4_5A	CTCACTCCCAATCTCTATAATCTCAATTTAACTATGTCAGCCAAG
Pi_MG4_1B	GTTATCGGAGCTTCCAGATTCGTTCAACTACCCTACAAATCCAAT
Pi_MG4_2B	CCATTAGAGCTTCCGGAACTTGAGCAACTACCCTACAAATCCAAT
Pi_MG4_3B	TAAGAGCTGAATTCAAGTACCAATTAACTACCCTACAAATCCAAT
Pi_MG4_4B	TTTGTGTCCATAATCCTTGAGACAAAACTACCCTACAAATCCAAT
Pi_MG4_5B	AATAGCATCATCGAAAGTAGCCGGGAACTACCCTACAAATCCAAT
Target: Mucin 12 (Muc12) mRNA
Pi_muc1_p1_fwd_RC	GTCCCTGCCTCTATATCTTTGTTCGGCAATCCAAAATGGCTG
Pi_muc1_p1_rvs	TGAAGCGAATGTTGGTTTAGGTTTCCACTCAACTTTAACCCG
Pi_muc1_p2_fwd_RC	GTCCCTGCCTCTATATCTTTGGGGATGGAGGACCGTATTTCG
Pi_muc1_p2_rvs	TTTGATCCAAGCGGAAGCAATGTTCCACTCAACTTTAACCCG
Pi_muc1_p3_fwd_RC	GTCCCTGCCTCTATATCTTTCCGAAACTTGGTTTGTCATGGT
Pi_muc1_p3_rvs	TTCACTTTCGGAGATGGTTGACTTCCACTCAACTTTAACCCG
Pi_muc1_p4_fwd_RC	GTCCCTGCCTCTATATCTTTGCGACGTCAATGTCTAAACCAA
Pi_muc1_p4_rvs	TGGCTGGATTTCGACGATTCTTTTCCACTCAACTTTAACCCG
Pi_muc1_p5_fwd_RC	GTCCCTGCCTCTATATCTTTTTCCGAGTGATGGCTAGATGTC
Pi_muc1_p5_rvs	TTCAGTTTGTGATCCCGATTCTTTCCACTCAACTTTAACCCG
Pi_muc1_p6_fwd_RC	GTCCCTGCCTCTATATCTTTCCGATTGCGAACTGCTCAATTC
Pi_muc1_p6_rvs	ATTTCTCCGTTTTTGTCTCGGATTCCACTCAACTTTAACCCG
Pi_muc1_p7_fwd_RC	GTCCCTGCCTCTATATCTTTGTGTCAGATTCGATGCGTTCAG
Pi_muc1_p7_rvs	GAAGCCTCTCTTTCTGACTTCTTTCCACTCAACTTTAACCCG
Pi_muc1_p8_fwd_RC	GTCCCTGCCTCTATATCTTTGATGTTTGAGACGAACGTGAGG
Pi_muc1_p8_rvs	TACGAAGATTCGTCGGTGCTGTTTCCACTCAACTTTAACCCG
Pi_muc1_p9_fwd_RC	GTCCCTGCCTCTATATCTTTTGGATCTTTGACTCGATACGCT
Pi_muc1_p9_rvs	ATTGGCTACTTTCGCTTTCTGATTCCACTCAACTTTAACCCG
Pi_muc1_p10_fwd_RC	GTCCCTGCCTCTATATCTTTTTGGTCGAATTGGGTTTCTGAT
Pi_muc1_p10_rvs	CGTCTCGGACTCATTGTCATCTTTCCACTCAACTTTAACCCG
Target: Sericin 1a (Ser1a) mRNA
Pi_ser1a_p1_fwd_RC	CTCACTCCCAATCTCTATAACTGCTGTTGATCCACCTGTACC
Pi_ser1a_p1_rvs	ACGAAGCTGCACTATTTGAAGTAACTACCCTACAAATCCAAT
Pi_ser1a_p2_fwd_RC	CTCACTCCCAATCTCTATAAAGGTGGTAGAGTAGGCAGAAGC
Pi_ser1a_p2_rvs	TGGCTATGCCGAATACTTCAGAAACTACCCTACAAATCCAAT
Pi_ser1a_p3_fwd_RC	CTCACTCCCAATCTCTATAAAGCCACAATTCCCAGAGTTGAT
Pi_ser1a_p3_rvs	TGCTGTGCCTTATTCAGATACCAACTACCCTACAAATCCAAT
Pi_ser1a_p4_fwd_RC	CTCACTCCCAATCTCTATAATTTCAGATGCAGCCGAGGAATT
Pi_ser1a_p4_rvs	AAGTGATTGTTGAGCCTGGAGCAACTACCCTACAAATCCAAT
Pi_ser1a_p5_fwd_RC	CTCACTCCCAATCTCTATAACTGGCTGCCCTGGGATATAAGT
Pi_ser1a_p5_rvs	ATGACGTGGAAGATGCTTGGTTAACTACCCTACAAATCCAAT
Pi_ser1a_p6_fwd_RC	CTCACTCCCAATCTCTATAAAGCCTTGTCCTAAGTAAGCTGG
Pi_ser1a_p6_rvs	TACTAGATGATGACGTGGCAGTAACTACCCTACAAATCCAAT
Pi_ser1a_p7_fwd_RC	CTCACTCCCAATCTCTATAATGGCTGTATATTACCGTGCCTG
Pi_ser1a_p7_rvs	TATGTAGTCGTGGTTGCACCTGAACTACCCTACAAATCCAAT
Pi_ser1a_p8_fwd_RC	CTCACTCCCAATCTCTATAAAGAAGTGCTAGATGAAGCTGCG
Pi_ser1a_p8_rvs	GGTCACGATCGGTGTTGATTGAAACTACCCTACAAATCCAAT
Pi_ser1a_p9_fwd_RC	CTCACTCCCAATCTCTATAACTTGACCACTAATTGATGCGGC
Pi_ser1a_p9_rvs	AAGATGTCGTAGATGTTGACGCAACTACCCTACAAATCCAAT
Pi_ser1a_p10_fwd_RC	CTCACTCCCAATCTCTATAATGGTATTTCCCCTTTTGTCCCA
Pi_ser1a_p10_rvs	TGTTGTTATAGCAGACGCACAGAACTACCCTACAAATCCAAT
Target: Sericin 1b (Ser1b) mRNA
Pi_ser1b_p1_fwd_RC	GTCCCTGCCTCTATATCTTTTGGTATCCTGGTTGGTATTGGT
Pi_ser1b_p1_rvs	TTCGTCTGTTCTACGACTTGTTTTCCACTCAACTTTAACCCG
Pi_ser1b_p2_fwd_RC	GTCCCTGCCTCTATATCTTTTCTTCCCTCCTTTGATTGCAGT
Pi_ser1b_p2_rvs	GCGAACCTTCAACGATGTTCACTTCCACTCAACTTTAACCCG
Pi_ser1b_p3_fwd_RC	GTCCCTGCCTCTATATCTTTGACGACTGAGCCGGTGGATG
Pi_ser1b_p3_rvs	CAATCGGAACCGCTGGGACTTTCCACTCAACTTTAACCCG
Pi_ser1b_p4_fwd_RC	GTCCCTGCCTCTATATCTTTGACTACTATAGGTGCAGCTGGA
Pi_ser1b_p4_rvs	TGCAGAGGATACAGATGTTGGGTTCCACTCAACTTTAACCCG
Pi_ser1b_p5_fwd_RC	GTCCCTGCCTCTATATCTTTGGTGTTAATGGGATAGCTGGGG
Pi_ser1b_p5_rvs	GACGAAACTGGAGCTGTCACTATTCCACTCAACTTTAACCCG
Pi_ser1b_p6_fwd_RC	GTCCCTGCCTCTATATCTTTCTGCGATTGGTGTGAAAGCT
Pi_ser1b_p6_rvs	GCTGATCCGATAGGCGTTGGTTCCACTCAACTTTAACCCG
Pi_ser1b_p7_fwd_RC	GTCCCTGCCTCTATATCTTTAATCAGTTACGAGAGGCCCTGG
Pi_ser1b_p7_rvs	CTGTGGCTGAAGAAGTAGCAGTTTCCACTCAACTTTAACCCG
Pi_ser1b_p8_fwd_RC	GTCCCTGCCTCTATATCTTTGGGAGATCCTGAAGTCACTGTA
Pi_ser1b_p8_rvs	AATTGAAGCAGCAGCGTTTGAGTTCCACTCAACTTTAACCCG
Target: Sericin 3a (Ser3a) mRNA
Pi_ser3_p1_fwd_RC	CTCACTCCCAATCTCTATAAATTCAGATTGCGAGCTTGAGGA
Pi_ser3_p1_rvs	GACTGCGTTCTTCCTCACTCTTAACTACCCTACAAATCCAAT
Pi_ser3_p2_fwd_RC	CTCACTCCCAATCTCTATAATAGCACTCGCTTCTGATTGGCT
Pi_ser3_p2_rvs	TCGACTGTAACTGGTTTTGCGAAACTACCCTACAAATCCAAT
Pi_ser3_p3_fwd_RC	CTCACTCCCAATCTCTATAAGAGGACGACTGACTTTCTGATT
Pi_ser3_p3_rvs	CTCTTAGATTCAGATTGCGAGCAACTACCCTACAAATCCAAT
Pi_ser3_p4_fwd_RC	CTCACTCCCAATCTCTATAAAATAGGATTCGTTGCGACTGCG
Pi_ser3_p4_rvs	CATTGCTGTCTTCGTCGTTCTTAACTACCCTACAAATCCAAT
Pi_ser3_p5_fwd_RC	CTCACTCCCAATCTCTATAATACTTGAACCACTGTGGGAACC
Pi_ser3_p5_rvs	CATGACAGTCCTTTCCAGATCCAACTACCCTACAAATCCAAT
Pi_ser3_p6_fwd_RC	CTCACTCCCAATCTCTATAAGCCTGGTTTTCCTAGATGGTGT
Pi_ser3_p6_rvs	ACTGTTAGATTCACCAGATGGCAACTACCCTACAAATCCAAT
Pi_ser3_p7_fwd_RC	CTCACTCCCAATCTCTATAATTCGGCTGGATTGACTTTCACT
Pi_ser3_p7_rvs	ACTGACTTGCTGACTGGCTGAAAACTACCCTACAAATCCAAT
Pi_ser3_p8_fwd_RC	CTCACTCCCAATCTCTATAAAAGTTCCTGCGCTAGATGCATT
Pi_ser3_p8_rvs	AGCTGCTTGACTGTGAAGAATAAACTACCCTACAAATCCAAT
Target: Sericin 3b (Ser3b) mRNA
Pi_Ser3b_1A	GTCCCTGCCTCTATATCTTTCGAGAGATCTGGGTCTAGACATTGG
Pi_Ser3b_2A	GTCCCTGCCTCTATATCTTTTACTCGAGCTGCTCGAGCTGCTCGA
Pi_Ser3b_3A	GTCCCTGCCTCTATATCTTTAGATATCGAACTTTGTGTGCTCGCA
Pi_Ser3b_4A	GTCCCTGCCTCTATATCTTTGAGCTGCTGGCTGCGCTGCTTTCTG
Pi_Ser3b_5A	GTCCCTGCCTCTATATCTTTTGAGGAGTACCAAAGCAATTGTCAG
Pi_Ser3b_1B	ATTCATATTCAATTGCCGTTTATCGTTCCACTCAACTTTAACCCG
Pi_Ser3b_2B	TTACAGTTACATCTTCAGAACTCGATTCCACTCAACTTTAACCCG
Pi_Ser3b_3B	TGATGATGAGGAGCTCTGTGAAGATTTCCACTCAACTTTAACCCG
Pi_Ser3b_4B	GCTTGACTTGATTGACTAGCCTGACTTCCACTCAACTTTAACCCG
Pi_Ser3b_5B	GGGCAGCCTGGCAGGCTACCAACGCTTCCACTCAACTTTAACCCG
Target: Sericin P150 (SerP150) mRNA
Pi_serp150_p1_fwd_RC	GTCCCTGCCTCTATATCTTTGAGCCGGTTAAAGGTTGGATTG
Pi_serp150_p1_rvs	GAAGATAAGCTCTGGGCACCACTTCCACTCAACTTTAACCCG
Pi_serp150_p2_fwd_RC	GTCCCTGCCTCTATATCTTTAGAACCTGAGCTTGAGCCTGAT
Pi_serp150_p2_rvs	AGCATTGCTTTGGCTTTGTGAGTTCCACTCAACTTTAACCCG
Pi_serp150_p3_fwd_RC	GTCCCTGCCTCTATATCTTTCTGTCGATGACGTCTGTTGAGC
Pi_serp150_p3_rvs	TTGTTCAGATCGTAACGGCCTCTTCCACTCAACTTTAACCCG
Pi_serp150_p4_fwd_RC	GTCCCTGCCTCTATATCTTTCGTCCCGTCGTTGATAAATAGT
Pi_serp150_p4_rvs	TGAGCAATAACACCTTCCATCCTTCCACTCAACTTTAACCCG
Pi_serp150_p5_fwd_RC	GTCCCTGCCTCTATATCTTTGCTCAAGAAGATAGGGCGGC
Pi_serp150_p5_rvs	GTCCAAGTTGGTTGGGCTCGTTCCACTCAACTTTAACCCG
Target: Seroin 1 (Sn1) mRNA
Pi_sn1_p1_fwd_RC	GTCCCTGCCTCTATATCTTTGGTTGCATTATGGGAGGAACAT
Pi_sn1_p1_rvs	TTTCCAAAACCAGGCAATGGAGTTCCACTCAACTTTAACCCG
Pi_sn1_p2_fwd_RC	GTCCCTGCCTCTATATCTTTCTGACGTATAGTGGAGGGGGTT
Pi_sn1_p2_rvs	TGTTCGAAAGGTTGGCTGAAATTTCCACTCAACTTTAACCCG
Pi_sn1_p3_fwd_RC	GTCCCTGCCTCTATATCTTTAGGAACAAATTGGGGGAAAGGG
Pi_sn1_p3_rvs	ATCAGCAGGGGATGGTATGTTTTTCCACTCAACTTTAACCCG
Pi_sn1_p4_fwd_RC	GTCCCTGCCTCTATATCTTTGAAGACTTTCCCTGGCTCTGAT
Pi_sn1_p4_rvs	GACAGACTTAACAGACACTCCATTCCACTCAACTTTAACCCG
Pi_sn1_p5_fwd_RC	GTCCCTGCCTCTATATCTTTTTTCGGTTTGTAGTCCAGGTCT
Pi_sn1_p5_rvs	TGTTGCTACATAGTTCTCGCCTTTCCACTCAACTTTAACCCG
Pi_sn1_p6_fwd_RC	GTCCCTGCCTCTATATCTTTTGATGTTTGATGATTCGCTGTG
Pi_sn1_p6_rvs	CTCCACTGTTACTCTCTACGCCTTCCACTCAACTTTAACCCG
Pi_sn1_p7_fwd_RC	GTCCCTGCCTCTATATCTTTTCATTTCTGAATTCCACCGCTT
Pi_sn1_p7_rvs	TCTCTGGCATTCCCATTCTTCGTTCCACTCAACTTTAACCCG
Pi_sn1_p8_fwd_RC	GTCCCTGCCTCTATATCTTTTGCTGGTCACGAAATAGCTAGA
Pi_sn1_p8_rvs	AATAGTGTGTACCGATAGGGGCTTCCACTCAACTTTAACCCG
Target: Seroin 3 (Sn3) mRNA
Pi_Sn3_1A	CTCACTCCCAATCTCTATAATAGGAGTTCATTCAAACATGCAGCC
Pi_Sn3_2A	CTCACTCCCAATCTCTATAATACACATAGGTACACAATATGTGCC
Pi_Sn3_3A	CTCACTCCCAATCTCTATAACTAACGACTTCAAACAGTCTGCAAG
Pi_Sn3_4A	CTCACTCCCAATCTCTATAACCACGTATCGCACAGAGTCCTCGCT
Pi_Sn3_5A	CTCACTCCCAATCTCTATAAAAAGCGGAACACTGCGCCAGTCTCT
Pi_Sn3_6A	CTCACTCCCAATCTCTATAACAGTGACCTGGGCCAATCCAGGTCA
Pi_Sn3_7A	CTCACTCCCAATCTCTATAACGGTTCTGAGTTCTGCACAGATGCC
Pi_Sn3_8A	CTCACTCCCAATCTCTATAAGTGAGCTCTCGCATTGTGTCTCCAG
Pi_Sn3_9A	CTCACTCCCAATCTCTATAAGCAACTGTGCCTGTCGATGTGAACT
Pi_Sn3_10A	CTCACTCCCAATCTCTATAATGGGCGGAGTGGACGGAGCGACATA
Pi_Sn3_1B	CACACGCATTGGACAACTTTTTAGTAACTACCCTACAAATCCAAT
Pi_Sn3_2B	TCACAAGTGTGCAATCACAATCGTGAACTACCCTACAAATCCAAT
Pi_Sn3_3B	AATTCAATGCCAAAATCTGTCTCCTAACTACCCTACAAATCCAAT
Pi_Sn3_4B	ATCACACGGTGGTGACGCGGTCGATAACTACCCTACAAATCCAAT
Pi_Sn3_5B	GCCGCATAATGAGCTGGCACCCGAAAACTACCCTACAAATCCAAT
Pi_Sn3_6B	ACTTTCGACCGCAATCAGCTCCACAAACTACCCTACAAATCCAAT
Pi_Sn3_7B	GATAATCCACCAGCGTACACAGCGAAACTACCCTACAAATCCAAT
Pi_Sn3_8B	AATTTCCACTTGGTCCAAACACCCTAACTACCCTACAAATCCAAT
Pi_Sn3_9B	ATGTTCACCACGTCAAACTTGAGTTAACTACCCTACAAATCCAAT
Pi_Sn3_10B	TCACCAGCACATCGGTACCAGGATGAACTACCCTACAAATCCAAT
Target: Serine Protease Inhibitor with a Kazal domain (Spi) mRNA
Pi_spiK_p1_fwd_RC	CTCACTCCCAATCTCTATAAGCATTCGCCTTCGGTTTTGATG
Pi_spiK_p1_rvs	GGGGCAGTTACAAGTTTCTTGAAACTACCCTACAAATCCAAT
Pi_spiK_p2_fwd_RC	CTCACTCCCAATCTCTATAATGAACAACCGCCTTGACTAACT
Pi_spiK_p2_rvs	GTTAGAACAGAGACAATGCGCTAACTACCCTACAAATCCAAT
Pi_spiK_p3_fwd_RC	CTCACTCCCAATCTCTATAAGCATTTCGTCTTCGATTCTCAC
Pi_spiK_p3_rvs	ATCTTAAGTTGTGGTTTCCCCAAACTACCCTACAAATCCAAT
Pi_spiK_p4_fwd_RC	CTCACTCCCAATCTCTATAAAGTGCAAGAATGGCAATTACCG
Pi_spiK_p4_rvs	AATTGGATCAAACACGGCGGAAAACTACCCTACAAATCCAAT
Pi_spiK_p5_fwd_RC	CTCACTCCCAATCTCTATAATTGGACATCAATTGGTGGAAGA
Pi_spiK_p5_rvs	ACATAATACACACTCACCGTCAAACTACCCTACAAATCCAAT
Pi_spiK_p6_fwd_RC	CTCACTCCCAATCTCTATAACAAGTATAGACAGTAGCGGCAA
Pi_spiK_p6_rvs	CACATTCATCGCACTTGCCTTTAACTACCCTACAAATCCAAT
Pi_spiK_p8_fwd_RC	CTCACTCCCAATCTCTATAACCGTGTGACAAACATTCTCCTT
Pi_spiK_p8_rvs	ACAGGATCATTATTTTTCGGGCAACTACCCTACAAATCCAAT
Target: Zonadhesin 1 (Zon1) mRNA
Pi_zon1_p1_fwd_RC	CTCACTCCCAATCTCTATAAAGCGACTTGGTTGCCAATTTTA
Pi_zon1_p1_rvs	GTTTAGGTTGCATATGGCAGAAAACTACCCTACAAATCCAAT
Pi_zon1_p2_fwd_RC	CTCACTCCCAATCTCTATAAACATAACCCTCTTTACAGTCGC
Pi_zon1_p2_rvs	CACTTGCCACATGCGGTATCTAAACTACCCTACAAATCCAAT
Pi_zon1_p3_fwd_RC	CTCACTCCCAATCTCTATAATACAGTCACACCCATCCACCTT
Pi_zon1_p3_rvs	AGGTGTTGAGTACATAGCCGTGAACTACCCTACAAATCCAAT
Pi_zon1_p4_fwd_RC	CTCACTCCCAATCTCTATAATACTCTTCGTTCGGCTTGTTGC
Pi_zon1_p4_rvs	GGAGAACAGCCTGGACATTGTAAACTACCCTACAAATCCAAT
Pi_zon1_p5_fwd_RC	CTCACTCCCAATCTCTATAACAGGGCAGCTGTAAGACTGACC
Pi_zon1_p5_rvs	ATTGGGATGGATCTGCGGGTTCAACTACCCTACAAATCCAAT
Pi_zon1_p6_fwd_RC	CTCACTCCCAATCTCTATAAGCCGCAAGAGTAAAATTCGTGT
Pi_zon1_p6_rvs	AGCACAAACATTATCACATGCCAACTACCCTACAAATCCAAT
Pi_zon1_p7_fwd_RC	CTCACTCCCAATCTCTATAACACAGTAGCACTTCTCATTGCA
Pi_zon1_p7_rvs	TTTCATCGCGGGCATATCCATTAACTACCCTACAAATCCAAT
Pi_zon1_p8_fwd_RC	CTCACTCCCAATCTCTATAAATTTACACCACACCCTGGTTTA
Pi_zon1_p8_rvs	ATAATTGGAACAGAGTCGGCCAAACTACCCTACAAATCCAAT
Pi_zon1_p9_fwd_RC	CTCACTCCCAATCTCTATAAGTTACATACGGCAGGACAAGTT
Pi_zon1_p9_rvs	CTCTTTGCAATCACAACCACCAAACTACCCTACAAATCCAAT

## Sheet: TableS2
Geneid	Symbol	NCBI_Name	baseMean	log2FoldChange	lfcSE	stat	pvalue	padj	direction	Flybase_prot	Eval	FlyBase_FBgn	gene_fullname	FB_gene_symbol	summary_text
LOC128682276	LOC128682276	uncharacterized LOC128682276	14019.3	2.42162	0.0985007	24.5848	1.83767e-133	2.04643e-129	up
LOC128683224	Awh	Arrowhead	1155.7	-4.59258	0.210578	-21.8094	1.89097e-105	1.05289e-101	down	FBpp0303103	6.6e-146	FBgn0013751	Arrowhead	Awh	The gene Arrowhead is referred to in FlyBase by the symbol Dmel\Awh (CG1072, FBgn0013751). It is a protein_coding_gene from Dmel. It has 4 annotated transcripts and 4 polypeptides (all unique). Gene sequence location is 3L:3846206..3861692. Its molecular function is described by: RNA polymerase II transcription regulatory region sequence-specific DNA binding; DNA-binding transcription factor acti…
LOC128669355	LOC128669355	venom dipeptidyl peptidase 4-like	4503.6	5.41125	0.256866	21.0664	1.61718e-98	6.00296e-95	up	FBpp0305257	4.62e-149	FBgn0259175	omega	ome	The gene omega is referred to in FlyBase by the symbol Dmel\ome (CG42280, FBgn0259175). It is a protein_coding_gene from Dmel. It has 4 annotated transcripts and 4 polypeptides (all unique). Gene sequence location is 3L:14672839..14747868. Its molecular function is described by: serine-type peptidase activity; serine hydrolase activity; dipeptidyl-peptidase activity. It is involved in the biologi…
LOC128679845	SpiD	uncharacterized protein	580.698	6.64224	0.323599	20.5261	1.2577e-93	3.50145e-90	up	FBpp0076385	0
LOC128670636	vvl	ventral veins lacking	6328.31	5.11641	0.275723	18.5563	7.24787e-77	1.61425e-73	up	FBpp0311831	1.66e-133	FBgn0086680	ventral veins lacking	vvl	The gene ventral veins lacking is referred to in FlyBase by the symbol Dmel\vvl (CG10037, FBgn0086680). It is a protein_coding_gene from Dmel. It has 5 annotated transcripts and 5 polypeptides (4 unique). Gene sequence location is 3L:6790158..6794941. Its molecular function is described by: DNA-binding transcription activator activity, RNA polymerase II-specific; RNA polymerase II cis-regulatory …
LOC128678546	CG31559	glutaredoxin domain-containing cysteine-rich protein CG31559-like	2235.05	3.25776	0.178941	18.2058	4.64299e-74	8.61739e-71	up	FBpp0078265	1.64e-104
LOC128673777	EO	ecdysone oxidase-like	6166.78	8.60094	0.475469	18.0894	3.86518e-73	6.14895e-70	up	FBpp0310796	1.51e-110
LOC128681555	en	segmentation polarity homeobox protein engrailed-like	3548.53	4.33964	0.241397	17.9772	2.93937e-72	4.0916e-69	up	FBpp0087198	8.75e-60	FBgn0000577	engrailed	en	The gene engrailed is referred to in FlyBase by the symbol Dmel\en (CG9015, FBgn0000577). It is a protein_coding_gene from Dmel. It has 2 annotated transcripts and 2 polypeptides (1 unique). Gene sequence location is 2R:11524006..11528210. Its molecular function is described by 6 unique terms, many of which group under: binding; DNA binding; DNA-binding transcription factor activity; transcriptio…
LOC128679598	Rhp	Rhophilin	1210.16	4.76278	0.27447	17.3527	1.88296e-67	2.32985e-64	up	FBpp0073911	0	FBgn0026374	Rhophilin	Rhp	The gene Rhophilin is referred to in FlyBase by the symbol Dmel\Rhp (CG8497, FBgn0026374). It is a protein_coding_gene from Dmel. It has 2 annotated transcripts and 2 polypeptides (1 unique). Gene sequence location is X:15788897..15793632. Its molecular function is unknown. It is involved in the biological process described with: signal transduction; negative regulation of stress fiber assembly. …
LOC128671143	Sply	Sphingosine-1-phosphate lyase	5858.09	3.60788	0.208758	17.2826	6.36454e-67	7.08755e-64	up	FBpp0086158	0	FBgn0010591	Sphingosine-1-phosphate lyase	Sply	The gene Sphingosine-1-phosphate lyase is referred to in FlyBase by the symbol Dmel\Sply (CG8946, FBgn0010591). It is a protein_coding_gene from Dmel. It has 2 annotated transcripts and 2 polypeptides (1 unique). Gene sequence location is 2R:17088441..17091958. Its molecular function is described by: carbon-carbon lyase activity; pyridoxal phosphate binding; sphinganine-1-phosphate aldolase activ…
LOC128674765	Lip3	lipase 3-like	664.332	6.61758	0.384099	17.2288	1.61341e-66	1.63336e-63	up	FBpp0079682	9.13e-106	FBgn0032264	Lipase 4	Lip4	The gene Lipase 4 is referred to in FlyBase by the symbol Dmel\Lip4 (CG6113, FBgn0032264). It is a protein_coding_gene from Dmel. It has 3 annotated transcripts and 3 polypeptides (all unique). Gene sequence location is 2L:10527572..10531778. Its molecular function is described by: triacylglycerol lipase activity; serine hydrolase activity; hydrolase activity, acting on ester bonds. It is involve…
LOC128677250	ERp60	Endoplasmic reticulum p60	53003.3	5.81389	0.341336	17.0328	4.69208e-65	4.35425e-62	up	FBpp0087164	0	FBgn0033663	Endoplasmic reticulum p60	ERp60	The gene Endoplasmic reticulum p60 is referred to in FlyBase by the symbol Dmel\ERp60 (CG8983, FBgn0033663). It is a protein_coding_gene from Dmel. It has one annotated transcript and one polypeptide. Gene sequence location is 2R:11887568..11890979. Its molecular function is described by: protein disulfide isomerase activity. It is involved in the biological process described with: response to en…
LOC128674996	mangetout	metabotropic glutamate receptor 2-like	423.4	7.23334	0.424993	17.0199	5.84597e-65	5.00775e-62	up	FBpp0271834	0	FBgn0050361	mangetout	mtt	The gene mangetout is referred to in FlyBase by the symbol Dmel\mtt (CG30361, FBgn0050361). It is a protein_coding_gene from Dmel. It has 5 annotated transcripts and 5 polypeptides (all unique). Gene sequence location is 2R:8473956..8532294. Its molecular function is described by: G protein-coupled receptor activity. It is involved in the biological process described with: G protein-coupled recep…
LOC128673384	Mipp1	multiple inositol polyphosphate phosphatase 1-like	2245.43	4.58421	0.270485	16.9481	1.98653e-64	1.58014e-61	up	FBpp0311799	1.33e-71	FBgn0026061	Multiple inositol polyphosphate phosphatase 1	Mipp1	The gene Multiple inositol polyphosphate phosphatase 1 is referred to in FlyBase by the symbol Dmel\Mipp1 (CG4123, FBgn0026061). It is a protein_coding_gene from Dmel. It has 3 annotated transcripts and 3 polypeptides (1 unique). Gene sequence location is 3L:16563448..16573334. Its molecular function is described by: acid phosphatase activity; phosphatase activity; inositol phosphate phosphatase …
LOC128680747	Pssp1	probable salivary secreted peptide 1	12898	6.36599	0.378761	16.8074	2.15272e-63	1.59818e-60	up	FBpp0099409	1.98e-11
LOC128682111	LOC128682111	uncharacterized protein	2840.23	6.38802	0.380272	16.7986	2.50026e-63	1.74018e-60	up	FBpp0303353	6.74e-38
LOC128674819	ggt	glutathione hydrolase 1 proenzyme-like	1360.61	9.28696	0.557181	16.6677	2.24934e-62	1.47345e-59	up	FBpp0111834	2.15e-144
LOC128673999	Vsx1	visual system homeobox 2-like	11303.1	-4.37002	0.26436	-16.5306	2.21091e-61	1.36782e-58	down	FBpp0309431	1.95e-65	FBgn0263511	Visual system homeobox 1	Vsx1	The gene Visual system homeobox 1 is referred to in FlyBase by the symbol Dmel\Vsx1 (CG4136, FBgn0263511). It is a protein_coding_gene from Dmel. It has 2 annotated transcripts and 2 polypeptides (1 unique). Gene sequence location is X:5594255..5612865. Its molecular function is described by: sequence-specific double-stranded DNA binding; DNA-binding transcription factor activity; DNA-binding tra…
LOC128682803	t	tan	6376.05	9.73164	0.591467	16.4534	7.93043e-61	4.64807e-58	up	FBpp0309288	4.36e-109	FBgn0086367	tan	t	The gene tan is referred to in FlyBase by the symbol Dmel\t (CG12120, FBgn0086367). It is a protein_coding_gene from Dmel. It has 2 annotated transcripts and 2 polypeptides (1 unique). Gene sequence location is X:9217655..9223257. Its molecular function is described by: hydrolase activity; beta-alanyl-dopamine hydrolase activity; beta-alanyl-histamine hydrolase activity. It is involved in the bio…
LOC128676814	LOC128676814	uncharacterized protein	850.265	2.99287	0.182242	16.4225	1.32085e-60	7.3545e-58	up	FBpp0084938	2.13e-91
LOC128669928	LOC128669928	uncharacterized protein	3793.48	-2.97632	0.182864	-16.2761	1.45891e-59	7.7364e-57	down	FBpp0309022	3.65e-25
LOC128683877	loj	logjam	12030.8	-2.70025	0.166083	-16.2584	1.94699e-59	9.85533e-57	down	FBpp0290663	1.37e-108	FBgn0061492	logjam	loj	The gene logjam is referred to in FlyBase by the symbol Dmel\loj (CG10733, FBgn0061492). It is a protein_coding_gene from Dmel. It has 3 annotated transcripts and 3 polypeptides (1 unique). Gene sequence location is 3L:6094987..6096517. Its molecular function is described by: cargo receptor activity. It is involved in the biological process described with: Golgi organization; intracellular protei…
LOC128677396	Ih	I[[h]] channel	4311.18	5.83311	0.358918	16.2519	2.16513e-59	1.0483e-56	up	FBpp0099780	0	FBgn0263397	I[[h]] channel	Ih	The gene I[[h]] channel is referred to in FlyBase by the symbol Dmel\Ih (CG8585, FBgn0263397). It is a protein_coding_gene from Dmel. It has 11 annotated transcripts and 11 polypeptides (8 unique). Gene sequence location is 2R:14276130..14300095. Its molecular function is described by: monoatomic ion channel activity; voltage-gated potassium channel activity. It is involved in the biological proc…
LOC128678176	Jupiter	jupiter	3034.22	7.91724	0.500631	15.8145	2.47066e-56	1.14639e-53	up	FBpp0081933	2.91e-08	FBgn0051363	Jupiter	Jupiter	The gene Jupiter is referred to in FlyBase by the symbol Dmel\Jupiter (CG31363, FBgn0051363). It is a protein_coding_gene from Dmel. It has 7 annotated transcripts and 7 polypeptides (all unique). Gene sequence location is 3R:11590386..11619906. Its molecular function is described by: microtubule binding; structural constituent of cytoskeleton. It is involved in the biological process described w…
LOC128669164	LOC128669164	uncharacterized protein	9064.72	4.80981	0.310356	15.4977	3.59572e-54	1.60168e-51	up	FBpp0304636	0
LOC128674688	yellow-b	yellow-b	17871.5	2.10498	0.140582	14.9733	1.09714e-50	4.69914e-48	up	FBpp0310326	5.42e-148	FBgn0032601	yellow-b	yellow-b	The gene yellow-b is referred to in FlyBase by the symbol Dmel\yellow-b (CG17914, FBgn0032601). It is a protein_coding_gene from Dmel. It has 2 annotated transcripts and 2 polypeptides (1 unique). Gene sequence location is 2L:16754336..16758283. Its molecular function is unknown. The biological processes in which it is involved are not known. 7 alleles are reported. No phenotypic data is availabl…
LOC128680583	cpx	complexin	1073.04	4.32323	0.290121	14.9015	3.22332e-50	1.32944e-47	up	FBpp0290985	9.97e-51	FBgn0041605	complexin	cpx	The gene complexin is referred to in FlyBase by the symbol Dmel\cpx (CG32490, FBgn0041605). It is a protein_coding_gene from Dmel. It has 21 annotated transcripts and 21 polypeptides (10 unique). Gene sequence location is 3R:4280221..4304604. Its molecular function is described by: SNARE binding; syntaxin binding. It is involved in the biological process described with 8 unique terms, many of whi…
LOC128679706	LOC128679706	endonuclease G, mitochondrial-like	2749.05	2.17745	0.151486	14.3739	7.54153e-47	2.99937e-44	up	FBpp0087120	6.08e-148	FBgn0289744	Endonuclease G	EndoG	The gene Endonuclease G is referred to in FlyBase by the symbol Dmel\EndoG (CG8862, FBgn0289744). It is a protein_coding_gene from Dmel. It has one annotated transcript and one polypeptide. Gene sequence location is 2R:12177430..12178553. Its molecular function is described by: RNA endonuclease activity; hydrolase activity; DNA endonuclease activity; metal ion binding; nucleic acid binding. It is…
LOC128676864	LOC128676864	AMP deaminase 2	3693.59	2.79719	0.195099	14.3373	1.27963e-46	4.91378e-44	up	FBpp0301185	0	FBgn0052626	AMP deaminase	AMPdeam	The gene AMP deaminase is referred to in FlyBase by the symbol Dmel\AMPdeam (CG32626, FBgn0052626). It is a protein_coding_gene from Dmel. It has 9 annotated transcripts and 9 polypeptides (all unique). Gene sequence location is X:13830741..13845866. Its molecular function is described by: AMP deaminase activity. It is involved in the biological process described with: IMP salvage; IMP biosynthet…
LOC128669472	eyg	paired box protein Pax-6-like	1430.96	10.9231	0.763589	14.3049	2.03822e-46	7.56588e-44	up	FBpp0308953	8.65e-118	FBgn0000625	eyegone	eyg	The gene eyegone is referred to in FlyBase by the symbol Dmel\eyg (CG10488, FBgn0000625). It is a protein_coding_gene from Dmel. It has 3 annotated transcripts and 3 polypeptides (1 unique). Gene sequence location is 3L:12462537..12468021. Its molecular function is described by: DNA-binding transcription factor activity, RNA polymerase II-specific; DNA binding; RNA polymerase II transcription reg…
LOC128678427	LOC128678427	uncharacterized LOC128678427	15499.4	-4.54231	0.318117	-14.2787	2.97043e-46	1.06706e-43	down
LOC128674552	LOC128674552	uncharacterized LOC128674552	2829.42	2.87356	0.206826	13.8937	6.92133e-44	2.40862e-41	up
LOC128675053	LOC128675053	proton-coupled zinc antiporter SLC30A2-like	4835.14	2.51324	0.181795	13.8246	1.81107e-43	6.11155e-41	up	FBpp0080274	3.85e-141	FBgn0028516	Zinc transporter 35C	ZnT35C	The gene Zinc transporter 35C is referred to in FlyBase by the symbol Dmel\ZnT35C (CG3994, FBgn0028516). It is a protein_coding_gene from Dmel. It has 2 annotated transcripts and 2 polypeptides (all unique). Gene sequence location is 2L:15228728..15247714. Its molecular function is described by: zinc ion transmembrane transporter activity; monoatomic cation transmembrane transporter activity; zin…
LOC128673312	Src64B	Src oncogene at 64B	913.926	2.50481	0.182268	13.7424	5.65367e-43	1.85174e-40	up	FBpp0099946	0	FBgn0262733	Src oncogene at 64B	Src64B	The gene Src oncogene at 64B is referred to in FlyBase by the symbol Dmel\Src64B (CG7524, FBgn0262733). It is a protein_coding_gene from Dmel. It has 9 annotated transcripts and 9 polypeptides (2 unique). Gene sequence location is 3L:4592447..4626196. Its molecular function is described by: ATP binding; protein tyrosine kinase activity; signaling receptor binding; non-membrane spanning protein ty…
LOC128670742	MFS9	Major Facilitator Superfamily Transporter 9	1634.4	4.04436	0.295711	13.6767	1.39816e-42	4.44854e-40	up	FBpp0083297	1.68e-180	FBgn0038799	Vesicular glutamate transporter 2	VGlut2	The gene Vesicular glutamate transporter 2 is referred to in FlyBase by the symbol Dmel\VGlut2 (CG4288, FBgn0038799). It is a protein_coding_gene from Dmel. It has 2 annotated transcripts and 2 polypeptides (1 unique). Gene sequence location is 3R:20507392..20512468. Its molecular function is described by: transmembrane transporter activity; L-glutamate transmembrane transporter activity. It is i…
LOC128677674	LOC128677674	uncharacterized LOC128677674	871.987	5.2026	0.381423	13.64	2.31594e-42	7.16398e-40	up
LOC128673381	RLBP1	uncharacterized protein	24003.7	5.05317	0.371029	13.6193	3.07384e-42	9.25143e-40	up	FBpp0079090	3.49e-109
LOC128675181	S17A5	sialin-like	9050.43	6.61515	0.487214	13.5775	5.4462e-42	1.59602e-39	up	FBpp0307618	8.46e-145
LOC128683916	Ptr	Patched-related	620.97	4.14208	0.308138	13.4423	3.41731e-41	9.75772e-39	up	FBpp0298836	0	FBgn0262867	Patched-related	Ptr	The gene Patched-related is referred to in FlyBase by the symbol Dmel\Ptr (CG11212, FBgn0262867). It is a protein_coding_gene from Dmel. It has 5 annotated transcripts and 5 polypeptides (3 unique). Gene sequence location is 2R:6181748..6196320. Its molecular function is described by: . It is involved in the biological process described with: cognition. 16 alleles are reported. The phenotypes of …
LOC128683119	Cralbp	alpha-tocopherol transfer protein-like	1864.42	5.28633	0.394484	13.4006	5.99746e-41	1.66969e-38	up	FBpp0076823	5.65e-104	FBgn0035636	Cellular retinaldehyde binding protein	Cralbp	The gene Cellular retinaldehyde binding protein is referred to in FlyBase by the symbol Dmel\Cralbp (CG10546, FBgn0035636). It is a protein_coding_gene from Dmel. It has one annotated transcript and one polypeptide. Gene sequence location is 3L:5783215..5786718. Its molecular function is described by: phosphatidylinositol bisphosphate binding; retinal binding. It is involved in the biological pro…
LOC128669353	Bx-like	LIM domain only protein 3-like	3552.3	6.85865	0.515456	13.306	2.13673e-40	5.80357e-38	up	FBpp0309321	9.08e-83	FBgn0265598	Beadex	Bx	The gene Beadex is referred to in FlyBase by the symbol Dmel\Bx (CG44425, FBgn0265598). It is a protein_coding_gene from Dmel. It has 5 annotated transcripts and 5 polypeptides (4 unique). Gene sequence location is X:18515428..18572809. Its molecular function is described by: protein binding; transcription coactivator activity; DNA-binding transcription factor binding. It is involved in the biolo…
LOC128678642	nebu-like	facilitated trehalose transporter Tret1-like	1593.65	5.27103	0.398106	13.2403	5.13669e-40	1.36196e-37	up	FBpp0075675	4.35e-88	FBgn0036316	nebulosa	nebu	The gene nebulosa is referred to in FlyBase by the symbol Dmel\nebu (CG10960, FBgn0036316). It is a protein_coding_gene from Dmel. It has 3 annotated transcripts and 3 polypeptides (2 unique). Gene sequence location is 3L:12824880..12843106. Its molecular function is described by: fructose transmembrane transporter activity; transmembrane transporter activity; sugar transmembrane transporter acti…
LOC128670697	LOC128670697	transcription cofactor vestigial-like protein 4	1916.94	4.11916	0.315326	13.0631	5.34697e-39	1.37041e-36	up	FBpp0075553	6.35e-07	FBgn0036373	Tondu-domain-containing Growth Inhibitor	Tgi	The gene Tondu-domain-containing Growth Inhibitor is referred to in FlyBase by the symbol Dmel\Tgi (CG10741, FBgn0036373). It is a protein_coding_gene from Dmel. It has 2 annotated transcripts and 2 polypeptides (all unique). Gene sequence location is 3L:13486797..13502492. Its molecular function is described by: DNA-binding transcription factor binding; transcription coactivator binding. It is i…
LOC128672243	tau	tau	978.547	3.97941	0.304651	13.0622	5.41469e-39	1.37041e-36	up	FBpp0311081	7.68e-76	FBgn0266579	tau	tau	The gene tau is referred to in FlyBase by the symbol Dmel\tau (CG45110, FBgn0266579). It is a protein_coding_gene from Dmel. It has 14 annotated transcripts and 14 polypeptides (12 unique). Gene sequence location is 3R:27639886..27656996. Its molecular function is described by: microtubule binding. It is involved in the biological process described with: rhabdomere morphogenesis; microtubule cyto…
LOC128674914	Dh31-R	Diuretic hormone 31 Receptor	135.838	5.9782	0.463008	12.9117	3.86853e-38	9.57331e-36	up	FBpp0086868	4.7e-134	FBgn0052843	Diuretic hormone 31 Receptor	Dh31-R	The gene Diuretic hormone 31 Receptor is referred to in FlyBase by the symbol Dmel\Dh31-R (CG32843, FBgn0052843). It is a protein_coding_gene from Dmel. It has 3 annotated transcripts and 3 polypeptides (all unique). Gene sequence location is 2R:13267798..13295927. Its molecular function is described by: diuretic hormone receptor activity; calcitonin receptor activity; G protein-coupled peptide r…
LOC128681241	so	homeobox protein SIX2-like	2219.18	-8.05867	0.628416	-12.8238	1.20661e-37	2.92103e-35	down	FBpp0089177	3.16e-122	FBgn0003460	sine oculis	so	The gene sine oculis is referred to in FlyBase by the symbol Dmel\so (CG11121, FBgn0003460). It is a protein_coding_gene from Dmel. It has one annotated transcript and one polypeptide. Gene sequence location is 2R:7419350..7434872. Its molecular function is described by 7 unique terms, many of which group under: binding; protein binding; nucleic acid binding; DNA binding; transcription factor bin…
LOC128671207	VDDP4	venom dipeptidyl peptidase 4-like	13017.5	5.8282	0.455108	12.8062	1.51362e-37	3.58632e-35	up	FBpp0309549	3.82e-151
LOC128680223	LOC128680223	uncharacterized protein	1838.42	5.08061	0.399523	12.7167	4.77713e-37	1.10829e-34	up	FBpp0305961	4.36e-76
LOC128683482	Muc5AC	uncharacterized protein	1433.92	3.46119	0.276383	12.5232	5.57601e-36	1.26723e-33	up	FBpp0288685	2.22e-38
LOC128677484	puml	pummelig	5117.85	2.3648	0.190923	12.3862	3.10581e-35	6.91725e-33	up	FBpp0311746	1.61e-154	FBgn0033226	pummelig	puml	The gene pummelig is referred to in FlyBase by the symbol Dmel\puml (CG1882, FBgn0033226). It is a protein_coding_gene from Dmel. It has 7 annotated transcripts and 7 polypeptides (2 unique). Gene sequence location is 2R:7812504..7815486. Its molecular function is described by 6 unique terms, many of which group under: catalytic activity; hydrolase activity; hydrolase activity, acting on ester bo…
LOC128678544	insc	inscuteable	2028.93	6.15867	0.498155	12.3629	4.14701e-35	9.05511e-33	up	FBpp0071490	5.62e-19	FBgn0011674	inscuteable	insc	The gene inscuteable is referred to in FlyBase by the symbol Dmel\insc (CG11312, FBgn0011674). It is a protein_coding_gene from Dmel. It has one annotated transcript and one polypeptide. Gene sequence location is 2R:20821262..20836028. Its molecular function is described by: protein binding; cytoskeletal anchor activity. It is involved in the biological process described with 14 unique terms, man…
LOC128676797	DNAH2	dynein axonemal heavy chain 2	36704.9	9.99114	0.821232	12.166	4.71384e-34	1.00949e-31	up	FBpp0312333	0	FBgn0001313	male fertility factor kl2	kl-2	The gene male fertility factor kl2 is referred to in FlyBase by the symbol Dmel\kl-2 (CG17866, FBgn0001313). It is a protein_coding_gene from Dmel. It has one annotated transcript and one polypeptide. Gene sequence location is Y:573088..664173. Its molecular function is described by: dynein light intermediate chain binding; dynein intermediate chain binding; ATP binding; minus-end-directed microt…
LOC128683056	Ero1L	Endoplasmic reticulum oxidoreductin-1-like	3054.51	-1.86022	0.153138	-12.1473	5.92619e-34	1.24517e-31	down	FBpp0073073	1.11e-176	FBgn0261274	Endoplasmic reticulum oxidoreductin-1-like	Ero1L	The gene Endoplasmic reticulum oxidoreductin-1-like is referred to in FlyBase by the symbol Dmel\Ero1L (CG1333, FBgn0261274). It is a protein_coding_gene from Dmel. It has one annotated transcript and one polypeptide. Gene sequence location is 3L:4170404..4173789. Its molecular function is described by: thiol oxidase activity; FAD binding; protein-disulfide reductase activity. It is involved in t…
LOC128682036	LOC128682036	solute carrier family 2, facilitated glucose transporter member 1-like	5268.72	-2.60352	0.214429	-12.1416	6.35354e-34	1.31024e-31	down	FBpp0305677	1.63e-139	FBgn0264574	Glucose transporter 1	Glut1	The gene Glucose transporter 1 is referred to in FlyBase by the symbol Dmel\Glut1 (CG43946, FBgn0264574). It is a protein_coding_gene from Dmel. It has 20 annotated transcripts and 20 polypeptides (18 unique). Gene sequence location is 3L:914074..993788. Its molecular function is described by: hexose transmembrane transporter activity; transmembrane transporter activity. It is involved in the bio…
LOC128669123	ZnT77C	Zinc transporter 77C	3137.72	4.07411	0.336019	12.1246	7.82155e-34	1.58365e-31	up	FBpp0077879	2.9e-49	FBgn0037000	Zinc transporter 77C	ZnT77C	The gene Zinc transporter 77C is referred to in FlyBase by the symbol Dmel\ZnT77C (CG5130, FBgn0037000). It is a protein_coding_gene from Dmel. It has 2 annotated transcripts and 2 polypeptides (1 unique). Gene sequence location is 3L:20484293..20494921. Its molecular function is described by: zinc ion transmembrane transporter activity; monoatomic cation transmembrane transporter activity; zinc …
LOC128674409	pdgy-like	uncharacterized LOC128674409	1579.13	6.89304	0.569468	12.1044	1.00157e-33	1.9917e-31	up	FBpp0300995	7.56e-160	FBgn0027601	pudgy	pdgy	The gene pudgy is referred to in FlyBase by the symbol Dmel\pdgy (CG9009, FBgn0027601). It is a protein_coding_gene from Dmel. It has 4 annotated transcripts and 4 polypeptides (1 unique). Gene sequence location is X:14933670..14953532. Its molecular function is described by: long-chain fatty acid-CoA ligase activity. It is involved in the biological process described with: long-chain fatty acid …
LOC128680947	LOC128680947	uncharacterized LOC128680947	1168.68	6.52914	0.543653	12.0097	3.15804e-33	6.16982e-31	up
LOC128674516	LOC128674516	uncharacterized protein	2033.72	-1.31686	0.109761	-11.9976	3.65903e-33	7.02533e-31	down	FBpp0076112	0
LOC128673501	LOC128673501	uncharacterized LOC128673501	12167.6	3.01891	0.253855	11.8923	1.29812e-32	2.45014e-30	up	FBpp0071469	2.68e-147	FBgn0003748	Trehalase	Treh	The gene Trehalase is referred to in FlyBase by the symbol Dmel\Treh (CG9364, FBgn0003748). It is a protein_coding_gene from Dmel. It has 7 annotated transcripts and 7 polypeptides (3 unique). Gene sequence location is 2R:21074018..21088945. Its molecular function is described by: alpha,alpha-trehalase activity. It is involved in the biological process described with: trehalose catabolic process;…
LOC128682271	LOC128682271	serine protease snake-like	3018.76	2.55286	0.214793	11.8852	1.41296e-32	2.62245e-30	up	FBpp0111746	6.11e-61	FBgn0003450	snake	snk	The gene snake is referred to in FlyBase by the symbol Dmel\snk (CG7996, FBgn0003450). It is a protein_coding_gene from Dmel. It has 3 annotated transcripts and 3 polypeptides (2 unique). Gene sequence location is 3R:13040165..13042770. Its molecular function is described by: serine-type endopeptidase activity. It is involved in the biological process described with: innate immune response; prote…
LOC128677202	LOC128677202	uncharacterized protein	1071.44	-1.82235	0.154571	-11.7897	4.41103e-32	8.05266e-30	down	FBpp0082462	1.34e-25
LOC128677321	LOC128677321	uncharacterized LOC128677321	1857.73	5.31043	0.455419	11.6605	2.02737e-31	3.64142e-29	up
LOC128670772	GV1	GV1	500.228	8.13028	0.698935	11.6324	2.82095e-31	4.98637e-29	up
LOC128673686	yellow-h	protein yellow-like	23617.4	6.30617	0.542659	11.6209	3.2282e-31	5.61707e-29	up	FBpp0088184	1.14e-41	FBgn0039896	yellow-h	yellow-h	The gene yellow-h is referred to in FlyBase by the symbol Dmel\yellow-h (CG1629, FBgn0039896). It is a protein_coding_gene from Dmel. It has one annotated transcript and one polypeptide. Gene sequence location is 4:227922..230428. Its molecular function is described by: dopaminechrome tautomerase activity. It is involved in the biological process described with: melanin biosynthetic process from …
LOC128680734	beat-VI	uncharacterized LOC128680734	230.339	9.29314	0.805339	11.5394	8.34842e-31	1.43028e-28	up	FBpp0305528	8e-48	FBgn0039584	beaten path VI	beat-VI	The gene beaten path VI is referred to in FlyBase by the symbol Dmel\beat-VI (CG14064, FBgn0039584). It is a protein_coding_gene from Dmel. It has 2 annotated transcripts and 2 polypeptides (1 unique). Gene sequence location is 3R:28418208..28474814. Its molecular function is described by: . It is involved in the biological process described with: heterophilic cell-cell adhesion via plasma membra…
LOC128670082	LOC128670082	uncharacterized LOC128670082	760.156	6.19564	0.546111	11.345	7.85249e-30	1.32493e-27	up
LOC128678068	mas	masquerade	175.184	6.14259	0.544626	11.2785	1.67495e-29	2.78391e-27	up	FBpp0304905	4.91e-166	FBgn0011653	masquerade	mas	The gene masquerade is referred to in FlyBase by the symbol Dmel\mas (CG15002, FBgn0011653). It is a protein_coding_gene from Dmel. It has 2 annotated transcripts and 2 polypeptides (all unique). Gene sequence location is 3L:4161666..4167464. Its molecular function is unknown. It is involved in the biological process described with 7 unique terms, many of which group under: multicellular organism…
LOC128680802	LOC128680802	protein madd-4-like	128.575	4.68548	0.415859	11.267	1.90932e-29	3.12679e-27	up	FBpp0290222	0	FBgn0051619	no long nerve cord	nolo	The gene no long nerve cord is referred to in FlyBase by the symbol Dmel\nolo (CG31619, FBgn0051619). It is a protein_coding_gene from Dmel. It has 7 annotated transcripts and 7 polypeptides (6 unique). Gene sequence location is 2L:21684106..21729051. Its molecular function is unknown. It is involved in the biological process described with: ventral cord development; extracellular matrix organiza…
LOC128683065	LOC128683065	uncharacterized protein	756.284	5.0288	0.446722	11.2571	2.13638e-29	3.44793e-27	up	FBpp0291854	1.02e-60
LOC128679652	Sn3	Seroin 3	35107.6	8.76693	0.779325	11.2494	2.33196e-29	3.70982e-27	up
LOC128672663	LOC128672663	uncharacterized LOC128672663	3628.4	3.10983	0.276555	11.2449	2.45466e-29	3.85001e-27	up	FBpp0099824	3.21e-74	FBgn0001149	Glutathione S transferase D1	GstD1	The gene Glutathione S transferase D1 is referred to in FlyBase by the symbol Dmel\GstD1 (CG10045, FBgn0001149). It is a protein_coding_gene from Dmel. It has 2 annotated transcripts and 2 polypeptides (1 unique). Gene sequence location is 3R:12367817..12369268. Its molecular function is described by: glutathione transferase activity; glutathione peroxidase activity; DDT-dehydrochlorinase activit…
LOC128683655	AlaRS	Alanyl-tRNA synthetase	25077.7	-1.80276	0.160575	-11.2269	3.01002e-29	4.6555e-27	down	FBpp0079326	0	FBgn0027094	Alanyl-tRNA synthetase	AlaRS	The gene Alanyl-tRNA synthetase is referred to in FlyBase by the symbol Dmel\AlaRS (CG13391, FBgn0027094). It is a protein_coding_gene from Dmel. It has 2 annotated transcripts and 2 polypeptides (1 unique). Gene sequence location is 2L:8378262..8381764. Its molecular function is described by: nucleic acid binding; aminoacyl-tRNA editing activity; alanine-tRNA ligase activity; ATP binding. It is …
LOC128670981	Cyp4d2	cytochrome P450 4d2-like	3679.41	5.91674	0.528111	11.2036	3.91479e-29	5.97194e-27	up	FBpp0311678	2.75e-64	FBgn0011576	Cytochrome P450 4d2	Cyp4d2	The gene Cytochrome P450 4d2 is referred to in FlyBase by the symbol Dmel\Cyp4d2 (CG3466, FBgn0011576). It is a protein_coding_gene from Dmel. It has 2 annotated transcripts and 2 polypeptides (1 unique). Gene sequence location is X:2176006..2178728. Its molecular function is described by: oxidoreductase activity, acting on paired donors, with incorporation or reduction of molecular oxygen; heme …
LOC128675500	gsb	gooseberry	535.951	7.58517	0.677279	11.1995	4.10135e-29	6.17198e-27	up	FBpp0072349	7.5e-138	FBgn0001148	gooseberry	gsb	The gene gooseberry is referred to in FlyBase by the symbol Dmel\gsb (CG3388, FBgn0001148). It is a protein_coding_gene from Dmel. It has one annotated transcript and one polypeptide. Gene sequence location is 2R:25061964..25064643. Its molecular function is described by: DNA binding; DNA-binding transcription factor activity, RNA polymerase II-specific; RNA polymerase II transcription regulatory…
LOC128677284	Stt3B	Catalytic subunit 3B of the oligosaccharyltransferase complex	5360.45	2.3414	0.209097	11.1977	4.18681e-29	6.21657e-27	up	FBpp0084161	0	FBgn0011336	Catalytic subunit 3B of the oligosaccharyltransferase complex	Stt3B	The gene Catalytic subunit 3B of the oligosaccharyltransferase complex is referred to in FlyBase by the symbol Dmel\Stt3B (CG7748, FBgn0011336). It is a protein_coding_gene from Dmel. It has one annotated transcript and one polypeptide. Gene sequence location is 3R:25066712..25069637. Its molecular function is described by: oligosaccharyl transferase activity; dolichyl-diphosphooligosaccharide-pr…
LOC128674700	slif	slimfast	3296.26	2.7185	0.243537	11.1626	6.21777e-29	9.11066e-27	up	FBpp0078208	0	FBgn0037203	slimfast	slif	The gene slimfast is referred to in FlyBase by the symbol Dmel\slif (CG11128, FBgn0037203). It is a protein_coding_gene from Dmel. It has 3 annotated transcripts and 3 polypeptides (1 unique). Gene sequence location is 3L:22881045..22893821. Its molecular function is described by: transmembrane transporter activity; L-ornithine transmembrane transporter activity; L-lysine transmembrane transporte…
LOC128673526	su(r)	suppressor of rudimentary	4955.79	2.94502	0.265513	11.0918	1.37472e-28	1.98816e-26	up	FBpp0071273	0	FBgn0086450	suppressor of rudimentary	su(r)	The gene suppressor of rudimentary is referred to in FlyBase by the symbol Dmel\su(r) (CG2194, FBgn0086450). It is a protein_coding_gene from Dmel. It has one annotated transcript and one polypeptide. Gene sequence location is X:9196808..9201820. Its molecular function is described by: oxidoreductase activity, acting on the CH-CH group of donors; iron-sulfur cluster binding; NADP binding; dihydro…
LOC128669638	LOC128669638	proton-coupled amino acid transporter-like protein CG1139	1770.95	4.98347	0.449787	11.0796	1.57545e-28	2.24926e-26	up	FBpp0086994	2.32e-130
LOC128683358	Nep2	Neprilysin 2	4132.26	3.13308	0.284435	11.0151	3.23175e-28	4.55554e-26	up	FBpp0306050	0	FBgn0027570	Neprilysin 2	Nep2	The gene Neprilysin 2 is referred to in FlyBase by the symbol Dmel\Nep2 (CG9761, FBgn0027570). It is a protein_coding_gene from Dmel. It has 3 annotated transcripts and 3 polypeptides (2 unique). Gene sequence location is 3R:4719458..4731878. Its molecular function is described by: metallopeptidase activity; endopeptidase activity; metalloendopeptidase activity. It is involved in the biological p…
LOC128671212	EHHADH	peroxisomal N(1)-acetyl-spermine/spermidine oxidase-like	1580.82	4.92641	0.447923	10.9983	3.89239e-28	5.35963e-26	up	FBpp0080699	4.04e-53
LOC128673412	LOC128673412	protein yellow-like	2802.56	4.05944	0.3691	10.9982	3.89844e-28	5.35963e-26	up	FBpp0071921	8.9e-100	FBgn0034856	yellow-d2	yellow-d2	The gene yellow-d2 is referred to in FlyBase by the symbol Dmel\yellow-d2 (CG9891, FBgn0034856). It is a protein_coding_gene from Dmel. It has one annotated transcript and one polypeptide. Gene sequence location is 2R:23381197..23382591. Its molecular function is unknown. The biological processes in which it is involved are not known. 3 alleles are reported. No phenotypic data is available. The p…
LOC128673773	Dscam2	cell adhesion molecule Dscam2-like	350.73	8.51224	0.781817	10.8878	1.31832e-27	1.79034e-25	up	FBpp0303244	0	FBgn0261046	Down syndrome cell adhesion molecule 3	Dscam3	The gene Down syndrome cell adhesion molecule 3 is referred to in FlyBase by the symbol Dmel\Dscam3 (CG31190, FBgn0261046). It is a protein_coding_gene from Dmel. It has 4 annotated transcripts and 4 polypeptides (all unique). Gene sequence location is 3R:17473935..17505667. Its molecular function is described by: cell-cell adhesion mediator activity; identical protein binding. It is involved in …
LOC128678027	pippin-like2	facilitated trehalose transporter Tret1-like	1044	7.13733	0.659408	10.8238	2.65398e-27	3.56081e-25	up	FBpp0072148	1.84e-59	FBgn0034909	pippin	pippin	The gene pippin is referred to in FlyBase by the symbol Dmel\pippin (CG4797, FBgn0034909). It is a protein_coding_gene from Dmel. It has one annotated transcript and one polypeptide. Gene sequence location is 2R:23812185..23818327. Its molecular function is described by: sugar transmembrane transporter activity; transmembrane transporter activity; D-glucose transmembrane transporter activity; tre…
LOC128673669	SLC26A11	sodium-independent sulfate anion transporter-like	1535.76	5.36678	0.499052	10.754	5.67763e-27	7.49165e-25	up	FBpp0293017	0	FBgn0013953	Epidermal stripes and patches	Esp	The gene Epidermal stripes and patches is referred to in FlyBase by the symbol Dmel\Esp (CG7005, FBgn0013953). It is a protein_coding_gene from Dmel. It has 2 annotated transcripts and 2 polypeptides (1 unique). Gene sequence location is 3R:24841935..24850412. Its molecular function is described by: sulfate transmembrane transporter activity. It is involved in the biological process described wit…
LOC128680249	LOC128680249	hexokinase-2-like	919.578	4.24984	0.395213	10.7533	5.7183e-27	7.49165e-25	up	FBpp0305527	5e-100	FBgn0001186	Hexokinase A	Hex-A	The gene Hexokinase A is referred to in FlyBase by the symbol Dmel\Hex-A (CG3001, FBgn0001186). It is a protein_coding_gene from Dmel. It has 3 annotated transcripts and 3 polypeptides (2 unique). Gene sequence location is X:9585675..9589813. Its molecular function is described by 7 unique terms, many of which group under: transferase activity; phosphotransferase activity, alcohol group as accept…
LOC128669228	LOC128669228	cytochrome P450 4g15	2396.41	3.84058	0.361799	10.6152	2.53172e-26	3.27829e-24	up	FBpp0312025	0	FBgn0030304	Cytochrome P450 4g15	Cyp4g15	The gene Cytochrome P450 4g15 is referred to in FlyBase by the symbol Dmel\Cyp4g15 (CG11715, FBgn0030304). It is a protein_coding_gene from Dmel. It has 2 annotated transcripts and 2 polypeptides (1 unique). Gene sequence location is X:11477058..11483233. Its molecular function is described by: oxidoreductase activity, acting on paired donors, with incorporation or reduction of molecular oxygen; …
LOC128683639	LOC128683639	G-protein coupled receptor dmsr-1-like	755.538	4.98639	0.470568	10.5965	3.09251e-26	3.95841e-24	up	FBpp0072765	1.89e-88	FBgn0035331	Myosuppressin receptor 1	MsR1	The gene Myosuppressin receptor 1 is referred to in FlyBase by the symbol Dmel\MsR1 (CG8985, FBgn0035331). It is a protein_coding_gene from Dmel. It has 2 annotated transcripts and 2 polypeptides (all unique). Gene sequence location is 3L:2322693..2345799. Its molecular function is described by: G protein-coupled receptor activity; G protein-coupled peptide receptor activity; myosuppressin recept…
LOC128676801	LOC128676801	uncharacterized LOC128676801	287.697	4.49065	0.42552	10.5533	4.90326e-26	6.20485e-24	up	FBpp0111524	1.55e-29	FBgn0085407	PDGF- and VEGF-related factor 3	Pvf3	The gene PDGF- and VEGF-related factor 3 is referred to in FlyBase by the symbol Dmel\Pvf3 (CG34378, FBgn0085407). It is a protein_coding_gene from Dmel. It has 4 annotated transcripts and 4 polypeptides (all unique). Gene sequence location is 2L:7098188..7157695. Its molecular function is described by: growth factor activity; vascular endothelial growth factor receptor binding. It is involved in…
LOC128673995	LOC128673995	uncharacterized protein	385.672	4.40951	0.419222	10.5183	7.11316e-26	8.90025e-24	up	FBpp0110558	3.82e-09
LOC128679349	Indy	I'm not dead yet	4341.94	4.08856	0.390825	10.4614	1.29982e-25	1.60831e-23	up	FBpp0074848	0	FBgn0036816	I'm not dead yet	Indy	The gene I'm not dead yet is referred to in FlyBase by the symbol Dmel\Indy (CG3979, FBgn0036816). It is a protein_coding_gene from Dmel. It has 4 annotated transcripts and 4 polypeptides (2 unique). Gene sequence location is 3L:18828632..18846267. Its molecular function is described by: transmembrane transporter activity; succinate transmembrane transporter activity; pyruvate transmembrane trans…
LOC128676150	NKCC	sodium potassium chloride cotransporter	750.019	2.3833	0.227897	10.4578	1.34962e-25	1.65158e-23	up	FBpp0078411	0	FBgn0051547	sodium potassium chloride cotransporter	NKCC	The gene sodium potassium chloride cotransporter is referred to in FlyBase by the symbol Dmel\NKCC (CG31547, FBgn0051547). It is a protein_coding_gene from Dmel. It has 2 annotated transcripts and 2 polypeptides (all unique). Gene sequence location is 3R:5489505..5502702. Its molecular function is described by: solute:sodium symporter activity; amino acid transmembrane transporter activity; chlor…
LOC128671973	LOC128671973	uncharacterized protein	1642.16	-0.900512	0.086599	-10.3986	2.51512e-25	3.04439e-23	down	FBpp0072315	1.27e-103
LOC128670431	LOC128670431	uncharacterized protein	1560.12	2.65354	0.255248	10.3959	2.58716e-25	3.09792e-23	up	FBpp0310202	6.04e-61
LOC128670883	Ac3	adenylate cyclase type 8-like	183.895	7.45281	0.719734	10.355	3.97367e-25	4.6705e-23	up	FBpp0085252	7.17e-147	FBgn0023416	Adenylate cyclase 3	Ac3	The gene Adenylate cyclase 3 is referred to in FlyBase by the symbol Dmel\Ac3 (CG1506, FBgn0023416). It is a protein_coding_gene from Dmel. It has 2 annotated transcripts and 2 polypeptides (all unique). Gene sequence location is 2L:21632587..21647964. Its molecular function is described by: adenylate cyclase activity. It is involved in the biological process described with: locomotor rhythm; cir…
LOC128676382	LOC128676382	uncharacterized protein	1571.11	2.93242	0.283197	10.3547	3.98435e-25	4.6705e-23	up	FBpp0080153	3.06e-173
LOC128674617	LOC128674617	uncharacterized protein	1070.34	-1.81212	0.175217	-10.3422	4.5408e-25	5.26733e-23	down	FBpp0070205	3.99e-175
LOC128671865	Sox21b	Sox21b	201.354	6.12208	0.59225	10.337	4.79362e-25	5.50327e-23	up	FBpp0303148	2.91e-72	FBgn0042630	Sox21b	Sox21b	The gene Sox21b is referred to in FlyBase by the symbol Dmel\Sox21b (CG32139, FBgn0042630). It is a protein_coding_gene from Dmel. It has 3 annotated transcripts and 3 polypeptides (2 unique). Gene sequence location is 3L:14112405..14131324. Its molecular function is described by: RNA polymerase II cis-regulatory region sequence-specific DNA binding; DNA-binding transcription activator activity, …
LOC128682631	St4	Sulfotransferase 4	582.088	3.8011	0.368519	10.3145	6.05679e-25	6.88249e-23	up	FBpp0311710	1.6e-109	FBgn0033887	Sulfotransferase 4	St4	The gene Sulfotransferase 4 is referred to in FlyBase by the symbol Dmel\St4 (CG6704, FBgn0033887). It is a protein_coding_gene from Dmel. It has 2 annotated transcripts and 2 polypeptides (1 unique). Gene sequence location is 2R:13969910..13971263. Its molecular function is described by: sulfotransferase activity. It is involved in the biological process described with: xenobiotic metabolic proc…
LOC128683340	LOC128683340	facilitated trehalose transporter Tret1-like	1309.11	3.87298	0.377248	10.2664	9.9854e-25	1.12321e-22	up	FBpp0307732	5.15e-120	FBgn0051100	Glucose uptake by glia	Glug	The gene Glucose uptake by glia is referred to in FlyBase by the symbol Dmel\Glug (CG31100, FBgn0051100). It is a protein_coding_gene from Dmel. It has 2 annotated transcripts and 2 polypeptides (all unique). Gene sequence location is 3R:8995229..9003650. Its molecular function is described by: transmembrane transporter activity; D-glucose transmembrane transporter activity. It is involved in the…
LOC128675019	Efr	ER GDP-fucose transporter	2792.04	1.6277	0.159583	10.1997	1.98942e-24	2.21542e-22	up	FBpp0070840	4.18e-121	FBgn0029849	ER GDP-fucose transporter	Efr	The gene ER GDP-fucose transporter is referred to in FlyBase by the symbol Dmel\Efr (CG3774, FBgn0029849). It is a protein_coding_gene from Dmel. It has 2 annotated transcripts and 2 polypeptides (1 unique). Gene sequence location is X:6219957..6222719. Its molecular function is described by: UDP-xylose transmembrane transporter activity; GDP-fucose transmembrane transporter activity; UDP-N-acety…
LOC128674134	LOC128674134	uncharacterized protein	1111.96	3.32804	0.327316	10.1677	2.76444e-24	3.048e-22	up	FBpp0305206	3.73e-40
LOC128674420	Con	connectin-like	3241.5	-4.95896	0.488523	-10.1509	3.28279e-24	3.58403e-22	down	FBpp0301699	2.49e-54	FBgn0005775	Connectin	Con	The gene Connectin is referred to in FlyBase by the symbol Dmel\Con (CG7503, FBgn0005775). It is a protein_coding_gene from Dmel. It has 2 annotated transcripts and 2 polypeptides (1 unique). Gene sequence location is 3L:4936758..5079033. Its molecular function is unknown. It is involved in the biological process described with: homophilic cell adhesion via plasma membrane adhesion molecules; axo…
LOC128677344	LOC128677344	serine/threonine-protein phosphatase 2A 56 kDa regulatory subunit delta isoform-like	1433.76	1.70872	0.168461	10.1431	3.55572e-24	3.84433e-22	up	FBpp0082978	0	FBgn0042693	well-rounded	wrd	The gene well-rounded is referred to in FlyBase by the symbol Dmel\wrd (CG7913, FBgn0042693). It is a protein_coding_gene from Dmel. It has 14 annotated transcripts and 14 polypeptides (9 unique). Gene sequence location is 3R:18167757..18180049. Its molecular function is described by: protein phosphatase regulator activity; protein phosphatase activator activity. It is involved in the biological …
LOC128677017	LOC128677017	uncharacterized LOC128677017	3499.98	3.57765	0.355195	10.0724	7.31954e-24	7.83754e-22	up	FBpp0304090	1.31e-07
LOC128670012	Prip	prip	2981.4	4.54557	0.453739	10.018	1.27034e-23	1.34729e-21	up	FBpp0087236	1.71e-77	FBgn0033635	Prip	Prip	The gene Prip is referred to in FlyBase by the symbol Dmel\Prip (CG7777, FBgn0033635). It is a protein_coding_gene from Dmel. It has 4 annotated transcripts and 4 polypeptides (all unique). Gene sequence location is 2R:11436243..11442216. Its molecular function is described by: channel activity; water channel activity. It is involved in the biological process described with: transmembrane transpo…
LOC128672466	LOC128672466	uncharacterized protein	1074.99	2.22495	0.223546	9.95296	2.44783e-23	2.5716e-21	up	FBpp0081619	2.42e-40
LOC128674086	Obp28a	general odorant-binding protein 28a	1107.76	10.0736	1.01238	9.95039	2.51195e-23	2.6143e-21	up	FBpp0079083	8.02e-08	FBgn0011283	Odorant-binding protein 28a	Obp28a	The gene Odorant-binding protein 28a is referred to in FlyBase by the symbol Dmel\Obp28a (CG6641, FBgn0011283). It is a protein_coding_gene from Dmel. It has one annotated transcript and one polypeptide. Gene sequence location is 2L:7496791..7497365. Its molecular function is described by: pheromone binding; odorant binding. It is involved in the biological process described with: sensory percept…
LOC128671023	Mal-A1	maltase A1-like	60610.5	8.99718	0.908912	9.89884	4.21118e-23	4.34219e-21	up	FBpp0087838	0	FBgn0002570	Maltase A1	Mal-A1	The gene Maltase A1 is referred to in FlyBase by the symbol Dmel\Mal-A1 (CG8696, FBgn0002570). It is a protein_coding_gene from Dmel. It has one annotated transcript and one polypeptide. Gene sequence location is 2R:8449664..8451904. Its molecular function is described by: alpha-1,4-glucosidase activity. It is involved in the biological process described with: carbohydrate metabolic process. 7 al…
LOC128674472	speck	uncharacterized LOC128674472	296.807	8.28385	0.837561	9.89044	4.58015e-23	4.67932e-21	up	FBpp0072163	2.16e-29	FBgn0287831	speck	speck	The gene speck is referred to in FlyBase by the symbol Dmel\speck (CG3318, FBgn0287831). It is a protein_coding_gene from Dmel. It has 3 annotated transcripts and 3 polypeptides (2 unique). Gene sequence location is 2R:24139563..24157762. Its molecular function is described by: aralkylamine N-acetyltransferase activity; acyltransferase activity, transferring groups other than amino-acyl groups; N…
LOC128672358	GstD1	Glutathione S transferase D1	1717.87	3.42255	0.348175	9.82997	8.36477e-23	8.46819e-21	up	FBpp0099824	2.51e-92	FBgn0001149	Glutathione S transferase D1	GstD1	The gene Glutathione S transferase D1 is referred to in FlyBase by the symbol Dmel\GstD1 (CG10045, FBgn0001149). It is a protein_coding_gene from Dmel. It has 2 annotated transcripts and 2 polypeptides (1 unique). Gene sequence location is 3R:12367817..12369268. Its molecular function is described by: glutathione transferase activity; glutathione peroxidase activity; DDT-dehydrochlorinase activit…
LOC128683902	LOC128683902	uncharacterized protein	987.244	-1.92067	0.19579	-9.80981	1.02158e-22	1.02489e-20	down	FBpp0071142	0
LOC128670198	LOC128670198	neuroligin-4, Y-linked-like	251.917	8.90892	0.915081	9.73567	2.12419e-22	2.11205e-20	up	FBpp0290294	0	FBgn0083963	Neuroligin 3	Nlg3	The gene Neuroligin 3 is referred to in FlyBase by the symbol Dmel\Nlg3 (CG34127, FBgn0083963). It is a protein_coding_gene from Dmel. It has 2 annotated transcripts and 2 polypeptides (1 unique). Gene sequence location is 3R:7570281..7639434. Its molecular function is described by: neurexin family protein binding; signaling receptor activity. It is involved in the biological process described wi…
LOC128676905	pros	homeobox protein prospero-like	7317.98	-4.82738	0.496111	-9.73044	2.2362e-22	2.20375e-20	down	FBpp0293145	0	FBgn0004595	prospero	pros	The gene prospero is referred to in FlyBase by the symbol Dmel\pros (CG17228, FBgn0004595). It is a protein_coding_gene from Dmel. It has 6 annotated transcripts and 6 polypeptides (all unique). Gene sequence location is 3R:11328480..11407627. Its molecular function is described by 6 unique terms, many of which group under: transcription regulator activity; DNA-binding transcription factor activi…
LOC128674659	CPD	uncharacterized protein	3085.25	4.08273	0.422287	9.66814	4.11781e-22	4.02245e-20	up	FBpp0308861	0
LOC128671418	LOC128671418	uncharacterized LOC128671418	214.603	5.91587	0.613229	9.64708	5.05742e-22	4.89735e-20	up
LOC128680790	Achl	Achilles	1121.19	3.88438	0.403553	9.62544	6.24401e-22	5.99425e-20	up	FBpp0311633	2.06e-70	FBgn0033936	Achilles	Achl	The gene Achilles is referred to in FlyBase by the symbol Dmel\Achl (CG17386, FBgn0033936). It is a protein_coding_gene from Dmel. It has 2 annotated transcripts and 2 polypeptides (1 unique). Gene sequence location is 2R:14420324..14424764. Its molecular function is described by: nucleic acid binding; mRNA binding. It is involved in the biological process described with: negative regulation of g…
LOC128682153	Tmp26	uncharacterized protein	139.268	4.24805	0.441414	9.62373	6.34839e-22	6.04237e-20	up	FBpp0084386	2.47e-124
LOC128675869	LOC128675869	uncharacterized protein	1259.79	6.58788	0.686012	9.60316	7.75267e-22	7.31642e-20	up	FBpp0074712	3.9e-06
LOC128669359	LOC128669359	uncharacterized protein	1435.62	3.13671	0.328233	9.55636	1.2197e-21	1.1414e-19	up	FBpp0086994	5.58e-169
LOC128673303	Msr-110	Msr-110	47439.8	3.67627	0.3876	9.4847	2.43077e-21	2.25575e-19	up	FBpp0076837	8.06e-45	FBgn0015766	Msr-110	Msr-110	The gene Msr-110 is referred to in FlyBase by the symbol Dmel\Msr-110 (CG10596, FBgn0015766). It is a protein_coding_gene from Dmel. It has 4 annotated transcripts and 4 polypeptides (all unique). Gene sequence location is 3L:5566919..5577348. Its molecular function is described by: . It is involved in the biological process described with: . 7 alleles are reported. No phenotypic data is availabl…
LOC128671824	LOC128671824	pupal cuticle protein 36a-like	75.5805	6.79215	0.717876	9.46146	3.03669e-21	2.79475e-19	up
LOC128681447	LOC128681447	uncharacterized transporter YutK-like	1227.32	5.31095	0.564072	9.41537	4.71403e-21	4.3029e-19	up	FBpp0089108	1.98e-142	FBgn0025709	Concentrative nucleoside transporter 2	CNT2	The gene Concentrative nucleoside transporter 2 is referred to in FlyBase by the symbol Dmel\CNT2 (CG8083, FBgn0025709). It is a protein_coding_gene from Dmel. It has 3 annotated transcripts and 3 polypeptides (2 unique). Gene sequence location is 2R:9078721..9082374. Its molecular function is described by: cyclic-di-GMP transmembrane transporter activity; purine ribonucleotide transmembrane tran…
LOC128678481	LOC128678481	uncharacterized protein	1272.06	1.45136	0.154573	9.38943	6.03269e-21	5.46179e-19	up	FBpp0311279	3.89e-86
LOC128670241	LOC128670241	uncharacterized protein	469.164	-2.07206	0.220802	-9.38424	6.33741e-21	5.6914e-19	down	FBpp0070646	2.12e-119
LOC128669935	IUNH	inosine-uridine preferring nucleoside hydrolase-like	110.375	6.54351	0.697617	9.37981	6.60909e-21	5.88791e-19	up	FBpp0073643	3.79e-19
LOC128681857	LOC128681857	P protein-like	1462.44	2.87346	0.308471	9.3152	1.21724e-20	1.07581e-18	up	FBpp0077088	0	FBgn0041150	hoepel1	hoe1	The gene hoepel1 is referred to in FlyBase by the symbol Dmel\hoe1 (CG12787, FBgn0041150). It is a protein_coding_gene from Dmel. It has 9 annotated transcripts and 9 polypeptides (4 unique). Gene sequence location is 2L:4908581..4932384. Its molecular function is described by: monoatomic ion transmembrane transporter activity. It is involved in the biological process described with: transmembran…
LOC128670043	LOC128670043	serine protease inhibitor 88Ea-like	2934.15	4.45183	0.47885	9.29692	1.44576e-20	1.26772e-18	up	FBpp0082596	2.38e-108	FBgn0028984	Serpin 88Ea	Spn88Ea	The gene Serpin 88Ea is referred to in FlyBase by the symbol Dmel\Spn88Ea (CG18525, FBgn0028984). It is a protein_coding_gene from Dmel. It has 2 annotated transcripts and 2 polypeptides (1 unique). Gene sequence location is 3R:15203069..15206447. Its molecular function is described by: serine-type endopeptidase inhibitor activity. It is involved in the biological process described with: negative…
LOC128672467	LOC128672467	synaptic vesicle glycoprotein 2B-like	9527.44	-4.84044	0.521034	-9.29005	1.5421e-20	1.34162e-18	down	FBpp0309234	7.69e-44
LOC128673378	IRSp53	Insulin receptor substrate 53 kDa	893.219	2.73786	0.295026	9.28006	1.69379e-20	1.46217e-18	up	FBpp0075945	3.1e-158	FBgn0052082	Insulin receptor substrate 53 kDa	IRSp53	The gene Insulin receptor substrate 53 kDa is referred to in FlyBase by the symbol Dmel\IRSp53 (CG32082, FBgn0052082). It is a protein_coding_gene from Dmel. It has 4 annotated transcripts and 4 polypeptides (all unique). Gene sequence location is 3L:11136049..11163984. Its molecular function is described by: phospholipid binding. It is involved in the biological process described with 6 unique t…
LOC128678825	lsn	larsen	2415.37	1.87425	0.203477	9.21111	3.22781e-20	2.76499e-18	up	FBpp0083533	1.81e-120	FBgn0260940	larsen	lsn	The gene larsen is referred to in FlyBase by the symbol Dmel\lsn (CG6637, FBgn0260940). It is a protein_coding_gene from Dmel. It has one annotated transcript and one polypeptide. Gene sequence location is 3R:21865168..21866238. Its molecular function is described by: . It is involved in the biological process described with 8 unique terms, many of which group under: vesicle-mediated transport; u…
LOC128671308	Cad96Ca	Cadherin 96Ca	3119.73	2.49749	0.271864	9.18655	4.0565e-20	3.44834e-18	up	FBpp0084248	0	FBgn0022800	Cadherin 96Ca	Cad96Ca	The gene Cadherin 96Ca is referred to in FlyBase by the symbol Dmel\Cad96Ca (CG10244, FBgn0022800). It is a protein_coding_gene from Dmel. It has one annotated transcript and one polypeptide. Gene sequence location is 3R:25197571..25208283. Its molecular function is described by: ATP binding; protein tyrosine kinase activity; calcium ion binding; transmembrane receptor protein tyrosine kinase act…
LOC128673415	LOC128673415	ATP synthase subunit O, mitochondrial-like	374.465	3.59993	0.391999	9.18351	4.17249e-20	3.52007e-18	up	FBpp0082522	1e-61	FBgn0016691	ATP synthase, oligomycin sensitivity conferring protein	ATPsynO	The gene ATP synthase, oligomycin sensitivity conferring protein is referred to in FlyBase by the symbol Dmel\ATPsynO (CG4307, FBgn0016691). It is a protein_coding_gene from Dmel. It has one annotated transcript and one polypeptide. Gene sequence location is 3R:15265591..15266690. Its molecular function is described by: proton-transporting ATP synthase activity, rotational mechanism. It is involv…
LOC128673772	dmGlut-like	putative inorganic phosphate cotransporter	116.648	10.8583	1.18294	9.17912	4.34638e-20	3.6392e-18	up	FBpp0079876	8.02e-173	FBgn0010497	Dietary and metabolic glutamate transporter	dmGlut	The gene Dietary and metabolic glutamate transporter is referred to in FlyBase by the symbol Dmel\dmGlut (CG5304, FBgn0010497). It is a protein_coding_gene from Dmel. It has one annotated transcript and one polypeptide. Gene sequence location is 2L:12027438..12034122. Its molecular function is described by: transmembrane transporter activity; sodium:phosphate symporter activity; high-affinity L-g…
LOC128679621	LOC128679621	uncharacterized protein	896.971	2.97516	0.324774	9.16072	5.15542e-20	4.28439e-18	up	FBpp0401604	2.06e-70
LOC128683419	LOC128683419	plasma membrane ascorbate-dependent reductase CYBRD1-like	812.17	4.98048	0.544142	9.15292	5.5417e-20	4.57129e-18	up	FBpp0086980	1.91e-84	FBgn0261673	no extended memory	nemy	The gene no extended memory is referred to in FlyBase by the symbol Dmel\nemy (CG8776, FBgn0261673). It is a protein_coding_gene from Dmel. It has 8 annotated transcripts and 8 polypeptides (6 unique). Gene sequence location is 2R:12659497..12670219. Its molecular function is described by: oxidoreductase activity, acting on metal ions; transmembrane ascorbate ferrireductase activity; oxidoreducta…
LOC128679786	Zip71B	Zinc/iron regulated transporter-related protein 71B	742.476	1.60509	0.176363	9.10105	8.94615e-20	7.32532e-18	up	FBpp0312477	3.95e-110	FBgn0036461	Zinc/iron regulated transporter-related protein 71B	Zip71B	The gene Zinc/iron regulated transporter-related protein 71B is referred to in FlyBase by the symbol Dmel\Zip71B (CG10006, FBgn0036461). It is a protein_coding_gene from Dmel. It has 2 annotated transcripts and 2 polypeptides (1 unique). Gene sequence location is 3L:14992289..14997983. Its molecular function is described by: zinc ion transmembrane transporter activity; monoatomic cation:bicarbona…
LOC128671292	LOC128671292	uncharacterized LOC128671292	1003.59	2.64765	0.290999	9.0985	9.15919e-20	7.44502e-18	up
LOC128680763	Tret1l	facilitated trehalose transporter Tret1-like	404.062	3.53568	0.389847	9.06939	1.1968e-19	9.65764e-18	up	FBpp0087180	2.18e-92	FBgn0033644	Trehalose transporter 1-like	Tret1l	The gene Trehalose transporter 1-like is referred to in FlyBase by the symbol Dmel\Tret1l (CG8234, FBgn0033644). It is a protein_coding_gene from Dmel. It has one annotated transcript and one polypeptide. Gene sequence location is 2R:11675935..11678014. Its molecular function is described by: transmembrane transporter activity; sugar transmembrane transporter activity. It is involved in the biolo…
LOC128676729	kek3	kekkon 3	632.371	5.24791	0.57952	9.05561	1.35805e-19	1.088e-17	up	FBpp0290072	3.27e-95	FBgn0028370	kekkon 3	kek3	The gene kekkon 3 is referred to in FlyBase by the symbol Dmel\kek3 (CG4192, FBgn0028370). It is a protein_coding_gene from Dmel. It has 2 annotated transcripts and 2 polypeptides (1 unique). Gene sequence location is 2L:15552723..15583978. Its molecular function is unknown. The biological processes in which it is involved are not known. 15 alleles are reported. No phenotypic data is available. T…
LOC128675025	LOC128675025	uncharacterized protein	20434.3	1.0096	0.111501	9.05464	1.37019e-19	1.08989e-17	up	FBpp0087797	9.72e-81
LOC128679699	shop	shopper	4031.29	2.8593	0.316098	9.0456	1.48849e-19	1.17559e-17	up	FBpp0074426	1.03e-159	FBgn0030966	shopper	shop	The gene shopper is referred to in FlyBase by the symbol Dmel\shop (CG7280, FBgn0030966). It is a protein_coding_gene from Dmel. It has one annotated transcript and one polypeptide. Gene sequence location is X:18846389..18848566. Its molecular function is described by: heme binding; sulfite oxidase activity; oxidoreductase activity; molybdenum ion binding; molybdopterin cofactor binding. It is in…
LOC128675781	LOC128675781	myogenesis-regulating glycosidase-like	55.128	4.26077	0.471093	9.04444	1.50436e-19	1.17975e-17	up	FBpp0084221	0	FBgn0261575	target of brain insulin	tobi	The gene target of brain insulin is referred to in FlyBase by the symbol Dmel\tobi (CG11909, FBgn0261575). It is a protein_coding_gene from Dmel. It has one annotated transcript and one polypeptide. Gene sequence location is 3R:25344761..25346921. Its molecular function is described by: hydrolase activity, hydrolyzing O-glycosyl compounds. It is involved in the biological process described with: …
LOC128672895	RhoGEF64C	Rho guanine nucleotide exchange factor at 64C	1361.93	3.39822	0.376624	9.02285	1.83261e-19	1.42713e-17	up	FBpp0304983	0	FBgn0035574	Rho guanine nucleotide exchange factor at 64C	RhoGEF64C	The gene Rho guanine nucleotide exchange factor at 64C is referred to in FlyBase by the symbol Dmel\RhoGEF64C (CG32239, FBgn0035574). It is a protein_coding_gene from Dmel. It has 2 annotated transcripts and 2 polypeptides (1 unique). Gene sequence location is 3L:4692783..4796253. Its molecular function is described by: guanyl-nucleotide exchange factor activity. It is involved in the biological …
LOC128681932	Nefh	neurofilament heavy polypeptide-like	220.615	6.95449	0.771601	9.01306	2.00385e-19	1.54965e-17	up
LOC128680799	Herp	Homocysteine-induced endoplasmic reticulum protein	2058.11	2.06671	0.230042	8.98408	2.60916e-19	2.00384e-17	up	FBpp0310049	2.16e-19	FBgn0031950	Homocysteine-induced endoplasmic reticulum protein	Herp	The gene Homocysteine-induced endoplasmic reticulum protein is referred to in FlyBase by the symbol Dmel\Herp (CG14536, FBgn0031950). It is a protein_coding_gene from Dmel. It has 2 annotated transcripts and 2 polypeptides (1 unique). Gene sequence location is 2L:7796314..7800058. Its molecular function is unknown. It is involved in the biological process described with: endoplasmic reticulum unf…
LOC128673168	mgl	Megalin	24422	1.97565	0.221641	8.9137	4.93572e-19	3.76467e-17	up	FBpp0310028	0	FBgn0261260	Megalin	mgl	The gene Megalin is referred to in FlyBase by the symbol Dmel\mgl (CG42611, FBgn0261260). It is a protein_coding_gene from Dmel. It has 4 annotated transcripts and 4 polypeptides (1 unique). Gene sequence location is X:9358496..9500129. Its molecular function is described by: hormone binding; calcium ion binding. It is involved in the biological process described with: regulation of adult chitin-…
LOC128675151	LOC128675151	rho-related GTP-binding protein RhoN-like	443.938	-3.37932	0.3798	-8.89764	5.70482e-19	4.32169e-17	down	FBpp0086353	2.83e-46	FBgn0014020	Rho1	Rho1	The gene Rho1 is referred to in FlyBase by the symbol Dmel\Rho1 (CG8416, FBgn0014020). It is a protein_coding_gene from Dmel. It has 6 annotated transcripts and 6 polypeptides (1 unique). Gene sequence location is 2R:16102687..16107229. Its molecular function is described by: protein binding; protein kinase binding; GTP binding; kinase binding; GTPase activity. It is involved in the biological pr…
LOC128678492	LOC128678492	uncharacterized LOC128678492	2099.08	3.27509	0.368422	8.88951	6.1381e-19	4.61851e-17	up	FBpp0085912	8.59e-51	FBgn0028983	Serpin 55B	Spn55B	The gene Serpin 55B is referred to in FlyBase by the symbol Dmel\Spn55B (CG10913, FBgn0028983). It is a protein_coding_gene from Dmel. It has one annotated transcript and one polypeptide. Gene sequence location is 2R:18126347..18128210. Its molecular function is described by: serine-type endopeptidase inhibitor activity. It is involved in the biological process described with: regulation of immun…
LOC128682503	Cfap91	cilia- and flagella-associated protein 91-like	1357.63	8.74595	0.985447	8.87511	6.98619e-19	5.22136e-17	up	FBpp0080544	8.99e-11
LOC128674687	Mipp1-like1	multiple inositol polyphosphate phosphatase 1-like	190.528	9.89081	1.11467	8.87329	7.10169e-19	5.2723e-17	up	FBpp0311799	2.97e-53	FBgn0026061	Multiple inositol polyphosphate phosphatase 1	Mipp1	The gene Multiple inositol polyphosphate phosphatase 1 is referred to in FlyBase by the symbol Dmel\Mipp1 (CG4123, FBgn0026061). It is a protein_coding_gene from Dmel. It has 3 annotated transcripts and 3 polypeptides (1 unique). Gene sequence location is 3L:16563448..16573334. Its molecular function is described by: acid phosphatase activity; phosphatase activity; inositol phosphate phosphatase …
LOC128670359	LOC128670359	uncharacterized protein	519.262	-1.04253	0.117529	-8.8704	7.28831e-19	5.33965e-17	down	FBpp0079946	1.45e-135
LOC128679208	Pgam5	Phosphoglycerate mutase 5	2434.81	2.08796	0.235383	8.87047	7.2837e-19	5.33965e-17	up	FBpp0070350	7.3e-101	FBgn0023517	Phosphoglycerate mutase 5	Pgam5	The gene Phosphoglycerate mutase 5 is referred to in FlyBase by the symbol Dmel\Pgam5 (CG14816, FBgn0023517). It is a protein_coding_gene from Dmel. It has 2 annotated transcripts and 2 polypeptides (all unique). Gene sequence location is X:1872400..1873565. Its molecular function is described by: protein serine/threonine phosphatase activity; protein serine/threonine kinase activator activity; k…
LOC128682607	LOC128682607	uncharacterized LOC128682607	1670.61	2.56688	0.290521	8.83544	9.97073e-19	7.25712e-17	up
LOC128683339	Jhe	juvenile hormone esterase	1700.55	4.85217	0.549922	8.82338	1.11057e-18	8.03074e-17	up	FBpp0401489	1.16e-135
LOC128682946	LOC128682946	peptide transporter family 1-like	1115.38	3.99476	0.453241	8.81378	1.20992e-18	8.6927e-17	up	FBpp0070581	0
LOC128679964	LOC128679964	uncharacterized protein	266.143	2.71282	0.308763	8.78607	1.54889e-18	1.10567e-16	up	FBpp0310329	0
LOC128680860	Gld-like	glucose dehydrogenase [FAD, quinone]-like	5064.82	-4.5238	0.5151	-8.78237	1.60067e-18	1.13536e-16	down	FBpp0073791	5.21e-156
LOC128669095	HRG	histidine-rich glycoprotein-like	446.6	6.34323	0.722824	8.77562	1.69961e-18	1.1979e-16	up
LOC128674690	Mipp1-like3	multiple inositol polyphosphate phosphatase 1-like	145.334	5.03256	0.574029	8.76708	1.83355e-18	1.28418e-16	up	FBpp0311799	1.22e-45	FBgn0026061	Multiple inositol polyphosphate phosphatase 1	Mipp1	The gene Multiple inositol polyphosphate phosphatase 1 is referred to in FlyBase by the symbol Dmel\Mipp1 (CG4123, FBgn0026061). It is a protein_coding_gene from Dmel. It has 3 annotated transcripts and 3 polypeptides (1 unique). Gene sequence location is 3L:16563448..16573334. Its molecular function is described by: acid phosphatase activity; phosphatase activity; inositol phosphate phosphatase …
LOC128683961	mid	T-box transcription factor TBX20-like	683.842	-7.79593	0.889824	-8.76121	1.93168e-18	1.34445e-16	down	FBpp0078726	1.49e-127	FBgn0261963	midline	mid	The gene midline is referred to in FlyBase by the symbol Dmel\mid (CG6634, FBgn0261963). It is a protein_coding_gene from Dmel. It has 2 annotated transcripts and 2 polypeptides (1 unique). Gene sequence location is 2L:5461639..5467610. Its molecular function is described by 6 unique terms, many of which group under: transcription regulator activity; binding; DNA-binding transcription factor acti…
LOC128670446	LOC128670446	uncharacterized protein	471.459	-1.59592	0.182496	-8.74493	2.23145e-18	1.53672e-16	down	FBpp0073307	8.51e-07
LOC128674658	alpha-Est9	juvenile hormone esterase-like	1532.65	7.98549	0.913177	8.74473	2.23553e-18	1.53672e-16	up	FBpp0291550	2.41e-77	FBgn0015577	alpha-Esterase-9	alpha-Est9	The gene alpha-Esterase-9 is referred to in FlyBase by the symbol Dmel\Œ±-Est9 (CG1128, FBgn0015577). It is a protein_coding_gene from Dmel. It has 2 annotated transcripts and 2 polypeptides (all unique). Gene sequence location is 3R:7493921..7505098. Its molecular function is described by: carboxylesterase activity; cholinesterase activity. The biological processes in which it is involved are no…
LOC128676247	ABCG1	ATP-binding cassette sub-family G member 1-like	910.203	3.92012	0.448564	8.73928	2.346e-18	1.60276e-16	up	FBpp0099713	0
LOC128678819	LOC128678819	myosin-1-like	1319.9	1.49578	0.171196	8.73725	2.38843e-18	1.6218e-16	up
LOC128670735	LOC128670735	uncharacterized LOC128670735	226.59	6.13907	0.703865	8.72194	2.7347e-18	1.84567e-16	up	FBpp0111680	5.27e-08
LOC128673167	MED10	Mediator complex subunit 10	2265.8	-1.70622	0.195899	-8.70969	3.04719e-18	2.04419e-16	down	FBpp0290696	5.91e-73	FBgn0036581	Mediator complex subunit 10	MED10	The gene Mediator complex subunit 10 is referred to in FlyBase by the symbol Dmel\MED10 (CG5057, FBgn0036581). It is a protein_coding_gene from Dmel. It has 2 annotated transcripts and 2 polypeptides (1 unique). Gene sequence location is 3L:16232084..16232777. Its molecular function is described by: protein binding; transcription coregulator activity. It is involved in the biological process desc…
LOC128680185	M7BP	Myosin-7a binding protein	13535.2	1.55614	0.17892	8.69741	3.39541e-18	2.26415e-16	up	FBpp0297791	6.95e-19	FBgn0263077	Myosin-7a binding protein	M7BP	The gene Myosin-7a binding protein is referred to in FlyBase by the symbol Dmel\M7BP (CG43340, FBgn0263077). It is a protein_coding_gene from Dmel. It has 15 annotated transcripts and 15 polypeptides (11 unique). Gene sequence location is 2R:7623242..7651787. Its molecular function is described by: ATPase activator activity; myosin binding. It is involved in the biological process described with:…
LOC128669765	bys	by S6	1767.48	-1.50626	0.17339	-8.68713	3.71697e-18	2.46382e-16	down	FBpp0071046	2.42e-173	FBgn0010292	by S6	bys	The gene by S6 is referred to in FlyBase by the symbol Dmel\bys (CG1430, FBgn0010292). It is a protein_coding_gene from Dmel. It has one annotated transcript and one polypeptide. Gene sequence location is X:7901880..7903643. Its molecular function is described by: snoRNA binding. It is involved in the biological process described with: rRNA processing. 2 alleles are reported. The phenotypes of th…
LOC128680821	Ppa	Partner of paired	1883.12	2.12587	0.24493	8.6795	3.97529e-18	2.61946e-16	up	FBpp0303282	0	FBgn0020257	Partner of paired	Ppa	The gene Partner of paired is referred to in FlyBase by the symbol Dmel\Ppa (CG9952, FBgn0020257). It is a protein_coding_gene from Dmel. It has 3 annotated transcripts and 3 polypeptides (2 unique). Gene sequence location is 2R:22684955..22688987. Its molecular function is unknown. It is involved in the biological process described with: SCF-dependent proteasomal ubiquitin-dependent protein cata…
LOC128672581	prpf4B	serine/threonine-protein kinase prpf4B-like	153.376	9.57784	1.10515	8.66656	4.45373e-18	2.91745e-16	up
LOC128671443	tna	tonalli	2491.25	1.68913	0.194948	8.66448	4.53584e-18	2.95386e-16	up	FBpp0290872	1.44e-161	FBgn0026160	tonalli	tna	The gene tonalli is referred to in FlyBase by the symbol Dmel\tna (CG7958, FBgn0026160). It is a protein_coding_gene from Dmel. It has 4 annotated transcripts and 4 polypeptides (all unique). Gene sequence location is 3L:10835528..10876496. Its molecular function is described by: SUMO ligase activity; transcription coactivator activity; zinc ion binding; SUMO transferase activity. It is involved …
LOC128675573	Pgant5	Polypeptide N-Acetylgalactosaminyltransferase 5	8539.71	4.27374	0.493584	8.65857	4.77713e-18	3.09292e-16	up	FBpp0078663	0	FBgn0031681	Polypeptide N-Acetylgalactosaminyltransferase 5	Pgant5	The gene Polypeptide N-Acetylgalactosaminyltransferase 5 is referred to in FlyBase by the symbol Dmel\Pgant5 (CG31651, FBgn0031681). It is a protein_coding_gene from Dmel. It has 2 annotated transcripts and 2 polypeptides (all unique). Gene sequence location is 2L:5072170..5093592. Its molecular function is described by: polypeptide N-acetylgalactosaminyltransferase activity. It is involved in th…
LOC128671668	Muc2	uncharacterized protein	141.429	-4.82286	0.558135	-8.64102	5.57146e-18	3.58635e-16	down	FBpp0298308	2.44e-157
LOC128671788	LOC128671788	organic cation transporter protein-like	132.723	9.39535	1.09453	8.58389	9.17214e-18	5.87017e-16	up	FBpp0112387	9.14e-137
LOC128683390	rut	rutabaga	3358.32	2.52332	0.296102	8.52179	1.57099e-17	9.99691e-16	up	FBpp0294032	0	FBgn0003301	Adenylate cyclase 1	Adcy1	The gene Adenylate cyclase 1 is referred to in FlyBase by the symbol Dmel\Adcy1 (CG9533, FBgn0003301). It is a protein_coding_gene from Dmel. It has 7 annotated transcripts and 7 polypeptides (6 unique). Gene sequence location is X:14787478..14826073. Its molecular function is described by: calcium- and calmodulin-responsive adenylate cyclase activity; adenylate cyclase activity. It is involved i…
LOC128679524	LOC128679524	poxin-like	246.159	2.79724	0.328325	8.51974	1.59918e-17	1.01185e-15	up
LOC128675628	LOC128675628	uncharacterized LOC128675628	123.493	4.16061	0.49044	8.48343	2.18659e-17	1.3757e-15	up
LOC128681238	LOC128681238	bromodomain-containing protein 4-like	4547.21	-1.91981	0.226364	-8.4811	2.23068e-17	1.39555e-15	down	FBpp0081402	1.46e-07	FBgn0037634	hinge2	hng2	The gene hinge2 is referred to in FlyBase by the symbol Dmel\hng2 (CG8359, FBgn0037634). It is a protein_coding_gene from Dmel. It has one annotated transcript and one polypeptide. Gene sequence location is 3R:8806322..8807581. Its molecular function is described by: DNA binding. It is involved in the biological process described with: regulation of transcription by RNA polymerase II. 9 alleles a…
LOC128673476	SLC23A2	uncharacterized protein	110.134	9.19726	1.09003	8.43762	3.23866e-17	2.01484e-15	up	FBpp0307980	0
LOC128673410	LOC128673410	carboxypeptidase B-like	71.4584	5.64903	0.671741	8.40954	4.11627e-17	2.5466e-15	up	FBpp0304971	2.67e-83
LOC128678082	LOC128678082	uncharacterized LOC128678082	531.866	2.59039	0.309348	8.3737	5.58368e-17	3.43535e-15	up
LOC128683219	sls	sallimus	26042.9	5.18473	0.620659	8.35359	6.62207e-17	4.05183e-15	up	FBpp0304928	0	FBgn0086906	sallimus	sls	The gene sallimus is referred to in FlyBase by the symbol Dmel\sls (CG1915, FBgn0086906). It is a protein_coding_gene from Dmel. It has 13 annotated transcripts and 13 polypeptides (all unique). Gene sequence location is 3L:2039681..2115611. Its molecular function is described by: actin binding; structural constituent of muscle; protein binding. It is involved in the biological process described …
LOC128676178	TyrRS	Tyrosyl-tRNA synthetase	7098.26	-1.18827	0.142345	-8.34782	6.95358e-17	4.23143e-15	down	FBpp0075168	0	FBgn0027080	Tyrosyl-tRNA synthetase	TyrRS	The gene Tyrosyl-tRNA synthetase is referred to in FlyBase by the symbol Dmel\TyrRS (CG4561, FBgn0027080). It is a protein_coding_gene from Dmel. It has one annotated transcript and one polypeptide. Gene sequence location is 3L:16417349..16419302. Its molecular function is described by: tyrosine-tRNA ligase activity; tRNA binding; ATP binding. It is involved in the biological process described wi…
LOC128671473	LOC128671473	tubulin alpha-1A chain	2428.58	3.97301	0.476361	8.34034	7.408e-17	4.48345e-15	up	FBpp0081153	0	FBgn0003884	alpha-Tubulin at 84B	alphaTub84B	The gene alpha-Tubulin at 84B is referred to in FlyBase by the symbol Dmel\Œ±Tub84B (CG1913, FBgn0003884). It is a protein_coding_gene from Dmel. It has one annotated transcript and one polypeptide. Gene sequence location is 3R:7086599..7088839. Its molecular function is described by: GTP binding; structural constituent of cytoskeleton. It is involved in the biological process described with: lys…
LOC128675007	Hpd	4-hydroxyphenylpyruvate dioxygenase-like	314.322	-4.09393	0.490968	-8.33849	7.52421e-17	4.52917e-15	down	FBpp0077883	0	FBgn0036992	4-hydroxyphenylpyruvate dioxygenase	Hpd	The gene 4-hydroxyphenylpyruvate dioxygenase is referred to in FlyBase by the symbol Dmel\Hpd (CG11796, FBgn0036992). It is a protein_coding_gene from Dmel. It has 2 annotated transcripts and 2 polypeptides (all unique). Gene sequence location is 3L:20438166..20439872. Its molecular function is described by: 4-hydroxyphenylpyruvate dioxygenase activity. It is involved in the biological process de…
LOC128672530	LOC128672530	uncharacterized LOC128672530	631.295	8.47482	1.01784	8.32624	8.34497e-17	4.99621e-15	up
LOC128671506	LOC128671506	uncharacterized LOC128671506	693.526	4.48384	0.538796	8.32196	8.65171e-17	5.15216e-15	up
LOC128679659	LOC128679659	heparan-alpha-glucosaminide N-acetyltransferase-like	11100.4	1.74751	0.210744	8.29212	1.11249e-16	6.58975e-15	up	FBpp0310139	5.98e-75	FBgn0029737	Heparan-alpha-glucosaminide N-acetyltransferase	Hgsnat	The gene Heparan-alpha-glucosaminide N-acetyltransferase is referred to in FlyBase by the symbol Dmel\Hgsnat (CG6903, FBgn0029737). It is a protein_coding_gene from Dmel. It has 2 annotated transcripts and 2 polypeptides (1 unique). Gene sequence location is X:4918730..4921648. Its molecular function is described by: heparan-alpha-glucosaminide N-acetyltransferase activity. It is involved in the …
LOC128670622	LOC128670622	lambda-crystallin-like	403.867	3.83138	0.462653	8.28134	1.21795e-16	7.17622e-15	up	FBpp0311907	2.74e-155	FBgn0286508	beta Hydroxy acid dehydrogenase 1	Had1	The gene beta Hydroxy acid dehydrogenase 1 is referred to in FlyBase by the symbol Dmel\Had1 (CG9914, FBgn0286508). It is a protein_coding_gene from Dmel. It has 2 annotated transcripts and 2 polypeptides (1 unique). Gene sequence location is X:16306912..16308667. Its molecular function is described by: L-gulonate 3-dehydrogenase activity; NAD+ binding; oxidoreductase activity, acting on the CH-O…
LOC128679334	Orco	Odorant receptor co-receptor	168.363	4.74699	0.575148	8.2535	1.53819e-16	9.01539e-15	up	FBpp0112105	0	FBgn0037324	Odorant receptor co-receptor	Orco	The gene Odorant receptor co-receptor is referred to in FlyBase by the symbol Dmel\Orco (CG10609, FBgn0037324). It is a protein_coding_gene from Dmel. It has 2 annotated transcripts and 2 polypeptides (1 unique). Gene sequence location is 3R:5407183..5412406. Its molecular function is described by 7 unique terms, many of which group under: binding; signaling receptor activity; protein binding; mo…
LOC128671867	LOC128671867	solute carrier family 22 member 3-like	11.2763	-18.4621	2.24056	-8.23994	1.723e-16	1.00457e-14	down	FBpp0078124	1.87e-103	FBgn0037140	SLC22A family member	SLC22A	The gene SLC22A family member is referred to in FlyBase by the symbol Dmel\SLC22A (CG7442, FBgn0037140). It is a protein_coding_gene from Dmel. It has one annotated transcript and one polypeptide. Gene sequence location is 3L:21934704..21938636. Its molecular function is described by: choline transmembrane transporter activity; transmembrane transporter activity. It is involved in the biological …
LOC128677790	LOC128677790	sodium channel protein 60E-like	121.673	3.13631	0.380929	8.23333	1.82076e-16	1.05604e-14	up	FBpp0300665	0	FBgn0085434	Na channel protein 60E	NaCP60E	The gene Na channel protein 60E is referred to in FlyBase by the symbol Dmel\NaCP60E (CG34405, FBgn0085434). It is a protein_coding_gene from Dmel. It has 10 annotated transcripts and 10 polypeptides (9 unique). Gene sequence location is 2R:24891614..24921677. Its molecular function is described by: monoatomic cation channel activity; voltage-gated monoatomic cation channel activity; voltage-gate…
LOC128675947	LOC128675947	protein ENL-like	1296.42	3.63384	0.44237	8.21448	2.13079e-16	1.22945e-14	up	FBpp0306751	4.58e-25	FBgn0026441	ENL/AF9-related	ear	The gene ENL/AF9-related is referred to in FlyBase by the symbol Dmel\ear (CG4913, FBgn0026441). It is a protein_coding_gene from Dmel. It has 3 annotated transcripts and 3 polypeptides (2 unique). Gene sequence location is 3R:15320756..15325279. Its molecular function is described by: histone binding. It is involved in the biological process described with: regulation of transcription by RNA pol…
LOC128674749	Septin4	Septin 4	2412.84	-3.64803	0.444837	-8.20082	2.38759e-16	1.37053e-14	down	FBpp0074144	0	FBgn0259923	Septin 4	Septin4	The gene Septin 4 is referred to in FlyBase by the symbol Dmel\Septin4 (CG9699, FBgn0259923). It is a protein_coding_gene from Dmel. It has 7 annotated transcripts and 7 polypeptides (2 unique). Gene sequence location is X:16684216..16695173. Its molecular function is described by: GTP binding; actin filament binding; molecular adaptor activity; GTPase activity. It is involved in the biological p…
LOC128676798	SerP150	SerP150	2.36824e+06	11.7646	1.43637	8.19054	2.60068e-16	1.48519e-14	up
LOC128679448	Gba1b	lysosomal acid glucosylceramidase-like	502.786	3.94652	0.482807	8.17411	2.98058e-16	1.68486e-14	up	FBpp0306807	1.11e-110	FBgn0051414	Glucocerebrosidase 1b	Gba1b	The gene Glucocerebrosidase 1b is referred to in FlyBase by the symbol Dmel\Gba1b (CG31414, FBgn0051414). It is a protein_coding_gene from Dmel. It has 2 annotated transcripts and 2 polypeptides (1 unique). Gene sequence location is 3R:23704804..23708512. Its molecular function is described by: glucosyltransferase activity; glucosylceramidase activity. It is involved in the biological process des…
LOC128679502	LOC128679502	ceramide synthase 2-like	202.003	1.86453	0.228087	8.17464	2.96757e-16	1.68486e-14	up	FBpp0070899	1.47e-152	FBgn0040918	schlank	schlank	The gene schlank is referred to in FlyBase by the symbol Dmel\schlank (CG3576, FBgn0040918). It is a protein_coding_gene from Dmel. It has 2 annotated transcripts and 2 polypeptides (1 unique). Gene sequence location is X:6257668..6267228. Its molecular function is described by: sphingosine N-acyltransferase activity; DNA binding. It is involved in the biological process described with: positive …
LOC128678786	Acp3a	prostatic acid phosphatase-like	26528	-4.43357	0.543857	-8.15209	3.57687e-16	2.01172e-14	down	FBpp0305979	5.27e-30
LOC128682157	LOC128682157	uncharacterized LOC128682157	83.0686	6.91942	0.85081	8.13274	4.19679e-16	2.34852e-14	up
LOC128683359	trol	terribly reduced optic lobes	6952.76	2.73817	0.337376	8.11609	4.81428e-16	2.68059e-14	up	FBpp0309646	0	FBgn0284408	terribly reduced optic lobes	trol	The gene terribly reduced optic lobes is referred to in FlyBase by the symbol Dmel\trol (CG33950, FBgn0284408). It is a protein_coding_gene from Dmel. It has 25 annotated transcripts and 25 polypeptides (all unique). Gene sequence location is X:2470460..2545427. Its molecular function is unknown. It is involved in the biological process described with 9 unique terms, many of which group under: re…
LOC128681359	flz	filzig	900.52	2.5068	0.30908	8.11053	5.03997e-16	2.79229e-14	up	FBpp0271892	5.29e-179	FBgn0286782	filzig	flz	The gene filzig is referred to in FlyBase by the symbol Dmel\flz (CG8213, FBgn0286782). It is a protein_coding_gene from Dmel. It has 3 annotated transcripts and 3 polypeptides (all unique). Gene sequence location is 2R:8969346..8985900. Its molecular function is described by: serine-type endopeptidase activity. It is involved in the biological process described with: proteolysis; lumen formation…
LOC128676705	Eaat2	Excitatory amino acid transporter 2	585.879	6.24939	0.77298	8.08481	6.22634e-16	3.4325e-14	up	FBpp0290531	0	FBgn0026438	Excitatory amino acid transporter 2	Eaat2	The gene Excitatory amino acid transporter 2 is referred to in FlyBase by the symbol Dmel\Eaat2 (CG3159, FBgn0026438). It is a protein_coding_gene from Dmel. It has 3 annotated transcripts and 3 polypeptides (2 unique). Gene sequence location is 2L:737212..744395. Its molecular function is described by 6 unique terms, many of which group under: amino acid transmembrane transporter activity; carbo…
LOC128676585	Bka	Bekka	219.48	-2.32596	0.287798	-8.08192	6.37535e-16	3.49734e-14	down	FBpp0079470	8.08e-106	FBgn0010520	Bekka	Bka	The gene Bekka is referred to in FlyBase by the symbol Dmel\Bka (CG4539, FBgn0010520). It is a protein_coding_gene from Dmel. It has one annotated transcript and one polypeptide. Gene sequence location is 2L:9895287..9896104. Its molecular function is unknown. The biological processes in which it is involved are not known. 8 alleles are reported. No phenotypic data is available. The phenotypic cl…
LOC128674772	Phm	Peptidylglycine-alpha-hydroxylating monooxygenase	150.964	1.73264	0.214775	8.06723	7.19136e-16	3.92564e-14	up	FBpp0072112	1.22e-132	FBgn0283509	Peptidylglycine-alpha-hydroxylating monooxygenase	Phm	The gene Peptidylglycine-alpha-hydroxylating monooxygenase is referred to in FlyBase by the symbol Dmel\Phm (CG3832, FBgn0283509). It is a protein_coding_gene from Dmel. It has 2 annotated transcripts and 2 polypeptides (1 unique). Gene sequence location is 2R:23985175..23988455. Its molecular function is described by: copper ion binding; peptidylglycine monooxygenase activity; oxidoreductase act…
LOC128669114	Myosin-3	myosin-3-like	210.503	5.60339	0.695906	8.05193	8.14971e-16	4.42708e-14	up
LOC128683517	LOC128683517	uncharacterized LOC128683517	291.747	5.00449	0.622312	8.04177	8.85494e-16	4.78683e-14	up	FBpp0311368	1.97e-44
LOC128669941	LOC128669941	uncharacterized LOC128669941	2584.96	1.64703	0.20507	8.03155	9.6251e-16	5.17802e-14	up	FBpp0072445	1.98e-14
LOC128676776	LOC128676776	ATP-binding cassette sub-family G member 4-like	3553.88	2.38429	0.297184	8.02296	1.03228e-15	5.52665e-14	up	FBpp0311684	2.32e-144
LOC128678830	Klp68D	Kinesin-like protein at 68D	1784.15	-3.16661	0.396733	-7.98172	1.44312e-15	7.68926e-14	down	FBpp0304439	0	FBgn0004381	Kinesin-like protein at 68D	Klp68D	The gene Kinesin-like protein at 68D is referred to in FlyBase by the symbol Dmel\Klp68D (CG7293, FBgn0004381). It is a protein_coding_gene from Dmel. It has 2 annotated transcripts and 2 polypeptides (1 unique). Gene sequence location is 3L:11795614..11798875. Its molecular function is described by: ATP hydrolysis activity; ATP binding; microtubule motor activity; cytoskeletal motor activity; mi…
LOC128670924	LOC128670924	fibulin-1-like	770.88	5.33133	0.671257	7.9423	1.98461e-15	1.05241e-13	up	FBpp0296930	2.42e-07
LOC128677720	Aldh-III	Aldehyde dehydrogenase type III	37117.7	2.02272	0.256442	7.88765	3.07933e-15	1.62519e-13	up	FBpp0302794	0	FBgn0010548	Aldehyde dehydrogenase type III	Aldh-III	The gene Aldehyde dehydrogenase type III is referred to in FlyBase by the symbol Dmel\Aldh-III (CG11140, FBgn0010548). It is a protein_coding_gene from Dmel. It has 12 annotated transcripts and 12 polypeptides (9 unique). Gene sequence location is 2R:7466879..7477162. Its molecular function is described by: oxidoreductase activity, acting on the aldehyde or oxo group of donors, NAD or NADP as acc…
LOC128673366	LOC128673366	uncharacterized protein	4436.35	1.19217	0.151262	7.88151	3.23453e-15	1.69904e-13	up	FBpp0302735	0
LOC128677855	LOC128677855	translin-associated factor X-interacting protein 1-like	630.441	-1.34489	0.171429	-7.84516	4.32419e-15	2.26076e-13	down
LOC128674118	Gmd	GDP-mannose 4,6-dehydratase	762.017	1.99959	0.255449	7.82776	4.9665e-15	2.58444e-13	up	FBpp0078685	0	FBgn0031661	GDP-mannose 4,6-dehydratase	Gmd	The gene GDP-mannose 4,6-dehydratase is referred to in FlyBase by the symbol Dmel\Gmd (CG8890, FBgn0031661). It is a protein_coding_gene from Dmel. It has one annotated transcript and one polypeptide. Gene sequence location is 2L:4975300..4977023. Its molecular function is described by: GDP-mannose 4,6-dehydratase activity. It is involved in the biological process described with: oogenesis; 'de n…
LOC128680096	RpLP0-like	Ribosomal protein LP0-like	956.522	-2.04151	0.261376	-7.81062	5.69091e-15	2.94763e-13	down	FBpp0087511	5.08e-95	FBgn0033485	Ribosomal protein LP0-like	RpLP0-like	The gene Ribosomal protein LP0-like is referred to in FlyBase by the symbol Dmel\RpLP0-like (CG1381, FBgn0033485). It is a protein_coding_gene from Dmel. It has one annotated transcript and one polypeptide. Gene sequence location is 2R:10098518..10099590. Its molecular function is described by: structural constituent of ribosome. It is involved in the biological process described with 6 unique te…
LOC128683382	Gs2	Glutamine synthetase 2	6829.99	3.08908	0.395646	7.8077	5.82398e-15	3.00259e-13	up	FBpp0310162	0	FBgn0001145	Glutamine synthetase 2	Gs2	The gene Glutamine synthetase 2 is referred to in FlyBase by the symbol Dmel\Gs2 (CG1743, FBgn0001145). It is a protein_coding_gene from Dmel. It has 6 annotated transcripts and 6 polypeptides (4 unique). Gene sequence location is X:11422832..11430197. Its molecular function is described by: glutamine synthetase activity. It is involved in the biological process described with: glutamine biosynth…
LOC128682147	Mgat2	Mannosyl (alpha-1,6-)-glycoprotein beta-1,2-N-acetylglucosaminyltransferase	1138.03	2.54548	0.326332	7.80028	6.17697e-15	3.1699e-13	up	FBpp0306759	7.64e-175	FBgn0039738	Mannosyl (alpha-1,6-)-glycoprotein beta-1,2-N-acetylglucosaminyltransferase	Mgat2	The gene Mannosyl (alpha-1,6-)-glycoprotein beta-1,2-N-acetylglucosaminyltransferase is referred to in FlyBase by the symbol Dmel\Mgat2 (CG7921, FBgn0039738). It is a protein_coding_gene from Dmel. It has 3 annotated transcripts and 3 polypeptides (all unique). Gene sequence location is 3R:30015513..30022221. Its molecular function is described by: acetylglucosaminyltransferase activity; alpha-1,…
LOC128674137	Actn	alpha actinin	6001.85	3.00004	0.385215	7.78797	6.80921e-15	3.47832e-13	up	FBpp0070330	0	FBgn0000667	alpha actinin	Actn	The gene alpha actinin is referred to in FlyBase by the symbol Dmel\Actn (CG4376, FBgn0000667). It is a protein_coding_gene from Dmel. It has 9 annotated transcripts and 9 polypeptides (4 unique). Gene sequence location is X:2023822..2042311. Its molecular function is described by: protein binding; actin filament binding; calcium ion binding; actin binding. It is involved in the biological proces…
LOC128669644	Hgsnat	Heparan-alpha-glucosaminide N-acetyltransferase	549.468	3.70934	0.478012	7.75993	8.49732e-15	4.32083e-13	up	FBpp0310139	7.49e-132	FBgn0029737	Heparan-alpha-glucosaminide N-acetyltransferase	Hgsnat	The gene Heparan-alpha-glucosaminide N-acetyltransferase is referred to in FlyBase by the symbol Dmel\Hgsnat (CG6903, FBgn0029737). It is a protein_coding_gene from Dmel. It has 2 annotated transcripts and 2 polypeptides (1 unique). Gene sequence location is X:4918730..4921648. Its molecular function is described by: heparan-alpha-glucosaminide N-acetyltransferase activity. It is involved in the …
LOC128670843	PROC	uncharacterized protein	675.266	-3.07994	0.397143	-7.75524	8.81794e-15	4.46348e-13	down	FBpp0312168	3.71e-101
LOC128683044	fw	furrowed	144.93	5.26046	0.678793	7.74973	9.20894e-15	4.64031e-13	up	FBpp0309601	0	FBgn0001083	furrowed	fw	The gene furrowed is referred to in FlyBase by the symbol Dmel\fw (CG1500, FBgn0001083). It is a protein_coding_gene from Dmel. It has 3 annotated transcripts and 3 polypeptides (2 unique). Gene sequence location is X:11992915..12003914. Its molecular function is described by: carbohydrate binding. It is involved in the biological process described with 6 unique terms, many of which group under: …
LOC128678482	LOC128678482	uncharacterized LOC128678482	236.479	3.97124	0.513906	7.72757	1.09619e-14	5.4987e-13	up	FBpp0311934	5.32e-75	FBgn0040251	UDP-glycosyltransferase family 302 member K1	Ugt302K1	The gene UDP-glycosyltransferase family 302 member K1 is referred to in FlyBase by the symbol Dmel\Ugt302K1 (CG6658, FBgn0040251). It is a protein_coding_gene from Dmel. It has 2 annotated transcripts and 2 polypeptides (1 unique). Gene sequence location is 3R:11151026..11153849. Its molecular function is described by: UDP-glycosyltransferase activity. It is involved in the biological process des…
LOC128675786	LOC128675786	cell adhesion molecule 3-like	90.1511	5.85987	0.760362	7.70668	1.29133e-14	6.44853e-13	up	FBpp0073986	6.91e-55	FBgn0030723	defective proboscis extension response 18	dpr18	The gene defective proboscis extension response 18 is referred to in FlyBase by the symbol Dmel\dpr18 (CG14948, FBgn0030723). It is a protein_coding_gene from Dmel. It has one annotated transcript and one polypeptide. Gene sequence location is X:16063738..16070304. Its molecular function is described by: . It is involved in the biological process described with: synapse organization; sensory perc…
LOC128674865	LipK-like	lipase member K-like	513.532	8.38889	1.08941	7.70038	1.35658e-14	6.74413e-13	up	FBpp0079683	1.86e-78
LOC128669740	Cbp20	cap binding protein 20	2286.54	-0.734495	0.0955514	-7.68691	1.50732e-14	7.42721e-13	down	FBpp0082973	4.4e-94	FBgn0022943	cap binding protein 20	Cbp20	The gene cap binding protein 20 is referred to in FlyBase by the symbol Dmel\Cbp20 (CG12357, FBgn0022943). It is a protein_coding_gene from Dmel. It has one annotated transcript and one polypeptide. Gene sequence location is 3R:18164661..18165439. Its molecular function is described by: protein binding; mRNA binding; RNA cap binding. It is involved in the biological process described with 6 uniqu…
LOC128672060	PEBP1	phosphatidylethanolamine-binding protein 1-like	309.763	9.09806	1.18354	7.68719	1.50401e-14	7.42721e-13	up	FBpp0081208	5.21e-13
LOC128673411	LOC128673411	myophilin-like	7552.86	1.72053	0.223863	7.68562	1.52263e-14	7.46961e-13	up	FBpp0073126	5.3e-115	FBgn0035499	Chd64	Chd64	The gene Chd64 is referred to in FlyBase by the symbol Dmel\Chd64 (CG14996, FBgn0035499). It is a protein_coding_gene from Dmel. It has 2 annotated transcripts and 2 polypeptides (all unique). Gene sequence location is 3L:4114289..4122388. Its molecular function is described by: protein binding; actin filament binding; juvenile hormone response element binding. It is involved in the biological pr…
LOC128671348	spz	spatzle	751.084	3.02964	0.395085	7.66832	1.7426e-14	8.51124e-13	up	FBpp0084507	2.42e-15	FBgn0003495	spatzle	spz	The gene spatzle is referred to in FlyBase by the symbol Dmel\spz (CG6134, FBgn0003495). It is a protein_coding_gene from Dmel. It has 8 annotated transcripts and 8 polypeptides (all unique). Gene sequence location is 3R:27064990..27070070. Its molecular function is described by: receptor ligand activity; growth factor activity; Toll binding; cytokine activity; protein homodimerization activity. …
LOC128676590	EO-like	ecdysone oxidase-like	1035.54	5.51093	0.719057	7.6641	1.80091e-14	8.75763e-13	up	FBpp0084360	4.67e-99
LOC128674036	Set2	SET domain containing 2	769.503	2.18283	0.284901	7.66174	1.83424e-14	8.8809e-13	up	FBpp0073610	2.96e-134	FBgn0030486	SET domain containing 2	Set2	The gene SET domain containing 2 is referred to in FlyBase by the symbol Dmel\Set2 (CG1716, FBgn0030486). It is a protein_coding_gene from Dmel. It has 2 annotated transcripts and 2 polypeptides (all unique). Gene sequence location is X:13413242..13421024. Its molecular function is described by: histone H3K36 trimethyltransferase activity; DNA binding; histone H3K36 methyltransferase activity; ph…
LOC128672633	LOC128672633	zinc finger protein 91-like	1185.39	1.52402	0.199064	7.6559	1.91967e-14	9.25432e-13	up	FBpp0307599	2.33e-98
LOC128669673	LOC128669673	homocysteine S-methyltransferase-like	1825.34	2.64072	0.345273	7.6482	2.03812e-14	9.78296e-13	up	FBpp0309710	7.58e-113
LOC128677963	Sn2	Seroin 2	112.445	4.51033	0.592402	7.61363	2.6651e-14	1.27376e-12	up
LOC128674520	LOC128674520	uncharacterized protein	6009.06	1.39686	0.183898	7.59583	3.05825e-14	1.45541e-12	up	FBpp0308495	3.28e-07
LOC128678767	Gycbeta100B	Guanylyl cyclase beta-subunit at 100B	236.698	2.60634	0.343335	7.59125	3.16829e-14	1.50137e-12	up	FBpp0085115	0	FBgn0013973	Guanylyl cyclase beta-subunit at 100B	Gycbeta100B	The gene Guanylyl cyclase beta-subunit at 100B is referred to in FlyBase by the symbol Dmel\GycŒ≤100B (CG1470, FBgn0013973). It is a protein_coding_gene from Dmel. It has one annotated transcript and one polypeptide. Gene sequence location is 3R:31134392..31178278. Its molecular function is described by: heme binding; guanylate cyclase activity. It is involved in the biological process described …
LOC128681765	LOC128681765	uncharacterized protein	5760.37	-2.34891	0.309469	-7.59012	3.19597e-14	1.50807e-12	down	FBpp0087534	0
LOC128682142	Ser3a	Sericin 3a	149269	9.79689	1.29285	7.57776	3.5156e-14	1.65189e-12	up	FBpp0289583	2.62e-15
LOC128671778	LOC128671778	uncharacterized protein	272.812	-1.29316	0.170689	-7.57612	3.56037e-14	1.66589e-12	down	FBpp0309303	2.91e-35
LOC128670748	LOC128670748	uncharacterized protein	1059.03	3.14564	0.416302	7.55614	4.15209e-14	1.93463e-12	up	FBpp0073059	9.38e-31
LOC128672516	LOC128672516	carbonic anhydrase 2-like	147.269	6.55916	0.868846	7.54928	4.37677e-14	2.03082e-12	up	FBpp0112225	1.55e-30	FBgn0039838	Carbonic anhydrase 6	CAH6	The gene Carbonic anhydrase 6 is referred to in FlyBase by the symbol Dmel\CAH6 (CG3669, FBgn0039838). It is a protein_coding_gene from Dmel. It has one annotated transcript and one polypeptide. Gene sequence location is 3R:31257599..31260049. Its molecular function is described by: carbonate dehydratase activity; zinc ion binding. The biological processes in which it is involved are not known. 7…
LOC128671159	LOC128671159	uncharacterized protein	1272	-2.3464	0.310884	-7.54751	4.43656e-14	2.05002e-12	down	FBpp0083659	8.51e-39
LOC128678824	HDAC11	Histone deacetylase 11	2452.32	3.61625	0.480439	7.52697	5.19331e-14	2.38978e-12	up	FBpp0293582	2.35e-119	FBgn0051119	Histone deacetylase 11	HDAC11	The gene Histone deacetylase 11 is referred to in FlyBase by the symbol Dmel\HDAC11 (CG31119, FBgn0051119). It is a protein_coding_gene from Dmel. It has 2 annotated transcripts and 2 polypeptides (1 unique). Gene sequence location is 3R:24854496..24856243. Its molecular function is described by: histone deacetylase activity; histone deacetylase activity, hydrolytic mechanism. It is involved in t…
LOC128673036	LRR	Leucine-rich repeat	880.364	1.22555	0.163056	7.51614	5.64173e-14	2.58545e-12	up	FBpp0305132	9.36e-177	FBgn0033212	Leucine-rich repeat	LRR	The gene Leucine-rich repeat is referred to in FlyBase by the symbol Dmel\LRR (CG1399, FBgn0033212). It is a protein_coding_gene from Dmel. It has 6 annotated transcripts and 6 polypeptides (all unique). Gene sequence location is 2R:7676540..7698902. Its molecular function is unknown. It is involved in the biological process described with: cell migration; cilium assembly; regulation of Arp2/3 co…
LOC128681168	tei	teiresias	108.339	7.25705	0.969345	7.48655	7.07055e-14	3.22695e-12	up	FBpp0086751	2.52e-65	FBgn0000633	teiresias	tei	The gene teiresias is referred to in FlyBase by the symbol Dmel\tei (CG17716, FBgn0000633). It is a protein_coding_gene from Dmel. It has 2 annotated transcripts and 2 polypeptides (1 unique). Gene sequence location is 2R:13623044..13749367. Its molecular function is described by: cell adhesion molecule binding. It is involved in the biological process described with: cell-cell adhesion. 29 allel…
LOC128670633	Zfrp8	Zinc finger protein RP-8	1839.58	-1.29043	0.172525	-7.47969	7.44963e-14	3.38609e-12	down	FBpp0310077	5.7e-90	FBgn0021875	Zinc finger protein RP-8	Zfrp8	The gene Zinc finger protein RP-8 is referred to in FlyBase by the symbol Dmel\Zfrp8 (CG3260, FBgn0021875). It is a protein_coding_gene from Dmel. It has 2 annotated transcripts and 2 polypeptides (1 unique). Gene sequence location is 2R:24133989..24135405. Its molecular function is described by: ribosomal small subunit binding. It is involved in the biological process described with: somatic ste…
LOC128674003	LOC128674003	uncharacterized LOC128674003	58.8786	4.94118	0.661966	7.46441	8.3674e-14	3.78778e-12	up
LOC128680570	Tret1-like	facilitated trehalose transporter Tret1-like	246.02	4.16946	0.559488	7.45228	9.17398e-14	4.13609e-12	up	FBpp0297096	1.19e-68
LOC128678647	FibL	fibroin light chain-like	4.37778e+06	-4.94995	0.665242	-7.44084	1.0005e-13	4.49256e-12	down
LOC128673444	dmGlut	putative inorganic phosphate cotransporter	333.311	4.82787	0.649039	7.43849	1.01843e-13	4.55471e-12	up	FBpp0079876	5.64e-169	FBgn0010497	Dietary and metabolic glutamate transporter	dmGlut	The gene Dietary and metabolic glutamate transporter is referred to in FlyBase by the symbol Dmel\dmGlut (CG5304, FBgn0010497). It is a protein_coding_gene from Dmel. It has one annotated transcript and one polypeptide. Gene sequence location is 2L:12027438..12034122. Its molecular function is described by: transmembrane transporter activity; sodium:phosphate symporter activity; high-affinity L-g…
LOC128679162	LOC128679162	uncharacterized protein	4076	4.10703	0.552789	7.42966	1.08877e-13	4.84982e-12	up	FBpp0082590	4.02e-69
LOC128671585	Efa6	Exchange factor for Arf 6	1438.35	1.23489	0.166265	7.42726	1.10873e-13	4.91903e-12	up	FBpp0112308	0	FBgn0051158	Exchange factor for Arf 6	Efa6	The gene Exchange factor for Arf 6 is referred to in FlyBase by the symbol Dmel\Efa6 (CG31158, FBgn0051158). It is a protein_coding_gene from Dmel. It has 5 annotated transcripts and 5 polypeptides (all unique). Gene sequence location is 3R:22587755..22608842. Its molecular function is described by: microtubule binding; phospholipid binding; guanyl-nucleotide exchange factor activity. It is invol…
LOC128671912	LOC128671912	inactive hydroxysteroid dehydrogenase-like protein 1	296.883	2.84017	0.383774	7.40062	1.35552e-13	5.99011e-12	up	FBpp0311768	3.85e-102
LOC128669420	Pde1c	Phosphodiesterase 1c	75.312	4.62016	0.625095	7.39114	1.4558e-13	6.40782e-12	up	FBpp0306259	0	FBgn0264815	Phosphodiesterase 1c	Pde1c	The gene Phosphodiesterase 1c is referred to in FlyBase by the symbol Dmel\Pde1c (CG44007, FBgn0264815). It is a protein_coding_gene from Dmel. It has 9 annotated transcripts and 9 polypeptides (8 unique). Gene sequence location is 2L:11814156..11928572. Its molecular function is described by 6 unique terms, many of which group under: hydrolase activity, acting on ester bonds; phosphoric ester hy…
LOC128679454	LOC128679454	uncharacterized LOC128679454	101.889	5.72645	0.775109	7.38793	1.49135e-13	6.53847e-12	up
LOC128678863	LOC128678863	uncharacterized LOC128678863	287.523	-1.60496	0.217782	-7.36958	1.71163e-13	7.47479e-12	down	FBpp0071223	4.03e-50
LOC128683609	LOC128683609	uncharacterized protein	4955.94	-1.83206	0.249193	-7.35197	1.95303e-13	8.49568e-12	down	FBpp0079445	0
LOC128670105	LOC128670105	ATP-binding cassette sub-family C member 4-like	349.401	2.75883	0.37528	7.35139	1.96163e-13	8.49989e-12	up	FBpp0297167	0	FBgn0039207	CF transmembrane conductance regulator	Cftr	The gene CF transmembrane conductance regulator is referred to in FlyBase by the symbol Dmel\Cftr (CG5789, FBgn0039207). It is a protein_coding_gene from Dmel. It has 2 annotated transcripts and 2 polypeptides (1 unique). Gene sequence location is 3R:24536204..24543914. Its molecular function is described by: ATP hydrolysis activity; ATP binding; ABC-type transporter activity; ATPase-coupled tran…
LOC128669717	LOC128669717	uncharacterized LOC128669717	966.672	3.92118	0.53395	7.34371	2.07747e-13	8.96695e-12	up	FBpp0113027	3.11e-59
LOC128680693	LOC128680693	fork head domain-containing protein FD4-like	105.303	8.17492	1.11327	7.34316	2.08612e-13	8.9695e-12	up	FBpp0308353	1.39e-84	FBgn0004897	forkhead domain 96Ca	fd96Ca	The gene forkhead domain 96Ca is referred to in FlyBase by the symbol Dmel\fd96Ca (CG11921, FBgn0004897). It is a protein_coding_gene from Dmel. It has 2 annotated transcripts and 2 polypeptides (1 unique). Gene sequence location is 3R:25082684..25084878. Its molecular function is described by: DNA-binding transcription factor activity; RNA polymerase II cis-regulatory region sequence-specific DN…
LOC128677585	LOC128677585	high affinity cAMP-specific and IBMX-insensitive 3',5'-cyclic phosphodiesterase 8	237.363	4.85304	0.662517	7.32515	2.38631e-13	1.02208e-11	up	FBpp0310589	0	FBgn0266377	Phosphodiesterase 8	Pde8	The gene Phosphodiesterase 8 is referred to in FlyBase by the symbol Dmel\Pde8 (CG45019, FBgn0266377). It is a protein_coding_gene from Dmel. It has 12 annotated transcripts and 12 polypeptides (10 unique). Gene sequence location is 2R:23657567..23680844. Its molecular function is described by: 3',5'-cyclic-AMP phosphodiesterase activity; 3',5'-cyclic-nucleotide phosphodiesterase activity; 3',5'-…
LOC128682316	LOC128682316	uncharacterized LOC128682316	1963.75	2.60312	0.35602	7.31172	2.63742e-13	1.1253e-11	up
LOC128675229	LOC128675229	uncharacterized protein DDB_G0287625-like	1609.04	-1.5477	0.211915	-7.30341	2.80557e-13	1.19248e-11	down
LOC128675713	LOC128675713	uncharacterized protein	1790.2	-1.72056	0.236069	-7.28837	3.13719e-13	1.32332e-11	down	FBpp0309414	2.64e-112
LOC128679710	LOC128679710	uncharacterized LOC128679710	81.3084	9.86677	1.35374	7.28854	3.1333e-13	1.32332e-11	up
LOC128675607	LOC128675607	uncharacterized LOC128675607	1468.43	1.50562	0.20682	7.27988	3.34111e-13	1.40402e-11	up
LOC128679633	l(1)G0004	lethal (1) G0004	1893.37	-1.54957	0.21326	-7.26612	3.69959e-13	1.54882e-11	down	FBpp0076990	7.83e-114	FBgn0027334	lethal (1) G0004	l(1)G0004	The gene lethal (1) G0004 is referred to in FlyBase by the symbol Dmel\l(1)G0004 (CG11738, FBgn0027334). It is a protein_coding_gene from Dmel. It has one annotated transcript and one polypeptide. Gene sequence location is X:20391447..20392401. Its molecular function is described by: RNA binding. The biological processes in which it is involved are not known. 7 alleles are reported. The phenotype…
LOC128676424	LOC128676424	NF-kappa-B inhibitor cactus-like	2303.2	1.01638	0.140056	7.25692	3.96003e-13	1.65164e-11	up	FBpp0308004	5.95e-38	FBgn0000250	cactus	cact	The gene cactus is referred to in FlyBase by the symbol Dmel\cact (CG5848, FBgn0000250). It is a protein_coding_gene from Dmel. It has 5 annotated transcripts and 5 polypeptides (2 unique). Gene sequence location is 2L:16313036..16326207. Its molecular function is described by: protein sequestering activity; protein binding; NF-kappaB binding. It is involved in the biological process described wi…
LOC128672032	chic	chickadee	21852.8	-0.898711	0.124302	-7.23006	4.82797e-13	2.00613e-11	down	FBpp0301152	5e-72	FBgn0000308	chickadee	chic	The gene chickadee is referred to in FlyBase by the symbol Dmel\chic (CG9553, FBgn0000308). It is a protein_coding_gene from Dmel. It has 6 annotated transcripts and 6 polypeptides (1 unique). Gene sequence location is 2L:5972115..5981018. Its molecular function is described by: actin binding; protein binding; actin monomer binding. It is involved in the biological process described with 21 uniqu…
LOC128671769	LOC128671769	uncharacterized protein	1476.91	1.64515	0.227614	7.2278	4.90878e-13	2.03212e-11	up	FBpp0078139	9.02e-58
LOC128672909	LOC128672909	TBC1 domain family member 20	1395.05	1.23432	0.171129	7.21281	5.4807e-13	2.26048e-11	up	FBpp0110549	8.91e-104
LOC128680277	Obp83a	general odorant-binding protein 83a	139.524	-4.31354	0.59848	-7.2075	5.69905e-13	2.34187e-11	down	FBpp0311427	8.93e-18	FBgn0011281	Odorant-binding protein 83a	Obp83a	The gene Odorant-binding protein 83a is referred to in FlyBase by the symbol Dmel\Obp83a (CG11421, FBgn0011281). It is a protein_coding_gene from Dmel. It has 3 annotated transcripts and 3 polypeptides (2 unique). Gene sequence location is 3R:5972155..5975245. Its molecular function is described by: odorant binding; pheromone binding. It is involved in the biological process described with: senso…
LOC128669786	C3G	C3G guanyl-nucleotide exchange factor	1437.59	1.20509	0.167214	7.20689	5.72448e-13	2.34367e-11	up	FBpp0289070	1.61e-131	FBgn0259228	C3G guanyl-nucleotide exchange factor	C3G	The gene C3G guanyl-nucleotide exchange factor is referred to in FlyBase by the symbol Dmel\C3G (CG42328, FBgn0259228). It is a protein_coding_gene from Dmel. It has 10 annotated transcripts and 10 polypeptides (9 unique). Gene sequence location is X:6780790..6803593. Its molecular function is described by: guanyl-nucleotide exchange factor activity. It is involved in the biological process descr…
LOC128677408	LOC128677408	guanine nucleotide exchange factor DBS-like	1498.49	1.67682	0.232692	7.20617	5.75491e-13	2.3475e-11	up	FBpp0085412	2.63e-137
LOC128683518	hob	hobbit	1824.05	1.13906	0.158188	7.20069	5.99083e-13	2.43481e-11	up	FBpp0312382	0	FBgn0035420	hobbit	hob	The gene hobbit is referred to in FlyBase by the symbol Dmel\hob (CG14967, FBgn0035420). It is a protein_coding_gene from Dmel. It has 2 annotated transcripts and 2 polypeptides (1 unique). Gene sequence location is 3L:3210992..3218920. Its molecular function is described by: phosphatidylinositol binding. It is involved in the biological process described with: positive regulation of regulated se…
LOC128673742	LOC128673742	calcium and integrin-binding protein 1-like	1301.3	-1.40041	0.194561	-7.19778	6.1199e-13	2.47823e-11	down	FBpp0293260	1.93e-53	FBgn0034558	Calcium and integrin binding family member 2	Cib2	The gene Calcium and integrin binding family member 2 is referred to in FlyBase by the symbol Dmel\Cib2 (CG9236, FBgn0034558). It is a protein_coding_gene from Dmel. It has one annotated transcript and one polypeptide. Gene sequence location is 2R:20879930..20882663. Its molecular function is described by: calcium ion binding; magnesium ion binding. It is involved in the biological process descri…
LOC128681385	LOC128681385	uncharacterized LOC128681385	2231.55	2.104	0.293187	7.17629	7.16293e-13	2.89009e-11	up	FBpp0087156	2.18e-39
LOC128672890	RIOK1	RIO kinase 1	739.246	-1.3002	0.181505	-7.16342	7.86904e-13	3.16353e-11	down	FBpp0075866	0	FBgn0036187	RIO kinase 1	RIOK1	The gene RIO kinase 1 is referred to in FlyBase by the symbol Dmel\RIOK1 (CG11660, FBgn0036187). It is a protein_coding_gene from Dmel. It has 2 annotated transcripts and 2 polypeptides (1 unique). Gene sequence location is 3L:11646234..11648474. Its molecular function is described by: protein serine/threonine kinase activity; protein kinase activity; ATP binding. It is involved in the biological…
LOC128677644	retn	retained	2182.29	3.58957	0.501263	7.16105	8.00635e-13	3.20715e-11	up	FBpp0309043	2.86e-90	FBgn0004795	retained	retn	The gene retained is referred to in FlyBase by the symbol Dmel\retn (CG5403, FBgn0004795). It is a protein_coding_gene from Dmel. It has 5 annotated transcripts and 5 polypeptides (all unique). Gene sequence location is 2R:23632610..23654820. Its molecular function is described by: DNA binding; transcription cis-regulatory region binding; DNA-binding transcription factor binding. It is involved i…
LOC128683039	LOC128683039	neuronal PAS domain-containing protein 2-like	86.1935	4.82342	0.673654	7.16008	8.06271e-13	3.21815e-11	up	FBpp0301991	1.71e-96	FBgn0261703	germ cell-expressed bHLH-PAS	gce	The gene germ cell-expressed bHLH-PAS is referred to in FlyBase by the symbol Dmel\gce (CG42739, FBgn0261703). It is a protein_coding_gene from Dmel. It has 4 annotated transcripts and 4 polypeptides (1 unique). Gene sequence location is X:15297766..15319074. Its molecular function is described by 10 unique terms, many of which group under: transcription regulator activity; DNA-binding transcript…
LOC128671253	LOC128671253	uncharacterized protein	970.023	-1.51417	0.211712	-7.15201	8.55188e-13	3.4012e-11	down	FBpp0306412	1.38e-35
LOC128671698	LOC128671698	5'-3' exonuclease PLD3-like	2528.03	2.1163	0.296291	7.14265	9.15515e-13	3.62818e-11	up	FBpp0310407	2.32e-122	FBgn0032923	Phospholipase D family member 3	Pld3	The gene Phospholipase D family member 3 is referred to in FlyBase by the symbol Dmel\Pld3 (CG9248, FBgn0032923). It is a protein_coding_gene from Dmel. It has 3 annotated transcripts and 3 polypeptides (1 unique). Gene sequence location is 2L:21158847..21160903. Its molecular function is described by: catalytic activity; single-stranded DNA 5'-3' DNA exonuclease activity. It is involved in the b…
LOC128670937	vn	vein	95.4159	-4.63769	0.649464	-7.14079	9.2796e-13	3.66445e-11	down	FBpp0076790	1.42e-25	FBgn0003984	vein	vn	The gene vein is referred to in FlyBase by the symbol Dmel\vn (CG10491, FBgn0003984). It is a protein_coding_gene from Dmel. It has 2 annotated transcripts and 2 polypeptides (all unique). Gene sequence location is 3L:5813338..5845664. Its molecular function is described by: receptor ligand activity; heparin binding; epidermal growth factor receptor binding; signaling receptor binding. It is invo…
LOC128671209	Fas1	Fasciclin 1	1081.79	4.42286	0.619605	7.13819	9.45682e-13	3.72124e-11	up	FBpp0082782	0	FBgn0285925	Fasciclin 1	Fas1	The gene Fasciclin 1 is referred to in FlyBase by the symbol Dmel\Fas1 (CG6588, FBgn0285925). It is a protein_coding_gene from Dmel. It has 7 annotated transcripts and 7 polypeptides (all unique). Gene sequence location is 3R:16625238..16639771. Its molecular function is described by: cell adhesion molecule binding. It is involved in the biological process described with 6 unique terms, many of w…
LOC128674061	PlexA	Plexin A	2658.8	1.01041	0.141702	7.13055	9.99695e-13	3.91993e-11	up	FBpp0088287	0	FBgn0025741	Plexin A	PlexA	The gene Plexin A is referred to in FlyBase by the symbol Dmel\PlexA (CG11081, FBgn0025741). It is a protein_coding_gene from Dmel. It has 4 annotated transcripts and 4 polypeptides (3 unique). Gene sequence location is 4:1009895..1027101. Its molecular function is described by 6 unique terms, many of which group under: binding; protein binding; enzyme regulator activity; molecular function regul…
LOC128669929	Top1	Topoisomerase 1	5493.35	-0.789697	0.110778	-7.12861	1.01387e-12	3.96158e-11	down	FBpp0309379	0	FBgn0004924	Topoisomerase 1	Top1	The gene Topoisomerase 1 is referred to in FlyBase by the symbol Dmel\Top1 (CG6146, FBgn0004924). It is a protein_coding_gene from Dmel. It has 5 annotated transcripts and 5 polypeptides (4 unique). Gene sequence location is X:15319479..15328029. Its molecular function is described by: DNA topoisomerase type I (single strand cut, ATP-independent) activity; DNA topoisomerase activity; DNA binding.…
LOC128671384	ARSB	arylsulfatase B-like	764.222	7.40272	1.04513	7.08307	1.40992e-12	5.4898e-11	up	FBpp0290455	1.04e-131
LOC128676832	LOC128676832	zinc finger protein ZFP2-like	695.201	1.15982	0.164028	7.07087	1.53969e-12	5.97421e-11	up	FBpp0307448	6.06e-35	FBgn0020309	crooked legs	crol	The gene crooked legs is referred to in FlyBase by the symbol Dmel\crol (CG14938, FBgn0020309). It is a protein_coding_gene from Dmel. It has 9 annotated transcripts and 9 polypeptides (7 unique). Gene sequence location is 2L:11794327..11809438. Its molecular function is described by: RNA polymerase II cis-regulatory region sequence-specific DNA binding; DNA-binding transcription factor activity,…
LOC128681223	LOC128681223	proton-coupled amino acid transporter-like protein pathetic	75.0706	8.48856	1.20072	7.06958	1.55398e-12	6.00873e-11	up	FBpp0302705	4.01e-101
LOC128676056	Fur1-like	neuroendocrine convertase 1-like	80.9935	7.42692	1.05102	7.06641	1.5899e-12	6.12635e-11	up	FBpp0307775	2.19e-161	FBgn0004509	Furin 1	Fur1	The gene Furin 1 is referred to in FlyBase by the symbol Dmel\Fur1 (CG10772, FBgn0004509). It is a protein_coding_gene from Dmel. It has 9 annotated transcripts and 9 polypeptides (6 unique). Gene sequence location is 3R:25347431..25473058. Its molecular function is described by: serine-type endopeptidase activity. It is involved in the biological process described with 6 unique terms, many of wh…
LOC128682303	LOC128682303	uncharacterized protein	1763.53	-1.34877	0.190909	-7.06496	1.60666e-12	6.16957e-11	down	FBpp0112052	1.59e-14
LOC128671804	LOC128671804	metabotropic glutamate receptor 5-like	180.881	6.0797	0.862152	7.05177	1.76654e-12	6.76019e-11	up	FBpp0305080	1.68e-135	FBgn0019985	metabotropic Glutamate Receptor	mGluR	The gene metabotropic Glutamate Receptor is referred to in FlyBase by the symbol Dmel\mGluR (CG11144, FBgn0019985). It is a protein_coding_gene from Dmel. It has 4 annotated transcripts and 4 polypeptides (3 unique). Gene sequence location is 4:936819..949441. Its molecular function is described by: group II metabotropic glutamate receptor activity; glutamate receptor activity; G protein-coupled …
LOC128670400	LOC128670400	uncharacterized protein	668.075	-0.963429	0.136647	-7.05047	1.78312e-12	6.80027e-11	down	FBpp0086096	5.91e-91
LOC128680784	LOC128680784	hyaluronidase-5-like	67.2666	6.47899	0.919021	7.04988	1.79078e-12	6.80617e-11	up
LOC128679257	LOC128679257	uncoordinated protein 58-like	137.958	8.09531	1.15009	7.03884	1.93847e-12	7.34244e-11	up	FBpp0311748	1.75e-107
LOC128680950	LOC128680950	C-Maf-inducing protein-like	2095.29	2.0743	0.294971	7.03224	2.03248e-12	7.67245e-11	up
LOC128675231	LOC128675231	zinc finger C2HC domain-containing protein 1A-like	940.428	-1.88264	0.268295	-7.01706	2.26578e-12	8.52423e-11	down	FBpp0086161	1.83e-12
LOC128676573	LOC128676573	uncharacterized protein	104.294	4.96356	0.707615	7.01449	2.30792e-12	8.65353e-11	up	FBpp0310067	0
LOC128670590	Flad2	Flavin adenine dinucleotide synthetase 2	662.19	1.70432	0.24324	7.00676	2.43906e-12	9.11457e-11	up	FBpp0073529	1.5e-59	FBgn0030431	Flavin adenine dinucleotide synthetase 1	Flad1	The gene Flavin adenine dinucleotide synthetase 1 is referred to in FlyBase by the symbol Dmel\Flad1 (CG4407, FBgn0030431). It is a protein_coding_gene from Dmel. It has 2 annotated transcripts and 2 polypeptides (all unique). Gene sequence location is X:12901353..12903516. Its molecular function is described by: catalytic activity; FMN adenylyltransferase activity. It is involved in the biologic…
LOC128674633	NEFH	neurofilament heavy polypeptide-like	26379.5	4.8117	0.687132	7.00259	2.51265e-12	9.35813e-11	up
LOC128681800	LOC128681800	organic cation transporter protein-like	129.157	7.86888	1.1247	6.99646	2.62512e-12	9.74446e-11	up	FBpp0288885	0
LOC128677783	Dab	Disabled	711.633	1.26233	0.180726	6.98477	2.85331e-12	1.05563e-10	up	FBpp0293622	2.77e-113	FBgn0000414	Dab adaptor protein	Dab	The gene Dab adaptor protein is referred to in FlyBase by the symbol Dmel\Dab (CG9695, FBgn0000414). It is a protein_coding_gene from Dmel. It has 8 annotated transcripts and 8 polypeptides (all unique). Gene sequence location is 3L:16712126..16724575. Its molecular function is described by: signaling adaptor activity; protein binding; sevenless binding. It is involved in the biological process d…
LOC128677356	LOC128677356	synaptosomal-associated protein 25	1795.46	-0.985354	0.141403	-6.96838	3.206e-12	1.18219e-10	down	FBpp0293167	5.89e-129	FBgn0011288	Synaptosomal-associated protein 25kDa	Snap25	The gene Synaptosomal-associated protein 25kDa is referred to in FlyBase by the symbol Dmel\Snap25 (CG40452, FBgn0011288). It is a protein_coding_gene from Dmel. It has 2 annotated transcripts and 2 polypeptides (all unique). Gene sequence location is 3L:24074180..24299205. Its molecular function is described by: SNAP receptor activity; SNARE binding; protein binding; syntaxin binding. It is invo…
LOC128680816	LOC128680816	juvenile hormone epoxide hydrolase-like	10005.8	2.9844	0.428538	6.96416	3.30365e-12	1.21417e-10	up	FBpp0311868	1.43e-129	FBgn0034405	Juvenile hormone epoxide hydrolase 2	Jheh2	The gene Juvenile hormone epoxide hydrolase 2 is referred to in FlyBase by the symbol Dmel\Jheh2 (CG15102, FBgn0034405). It is a protein_coding_gene from Dmel. It has 2 annotated transcripts and 2 polypeptides (1 unique). Gene sequence location is 2R:18855767..18858245. Its molecular function is described by: epoxide hydrolase activity; protein binding; ether hydrolase activity; serine hydrolase …
LOC128671358	LOC128671358	meiosis-specific nuclear structural protein 1-like	342.361	1.46268	0.210075	6.96265	3.3392e-12	1.2232e-10	up
LOC128680404	LOC128680404	uncharacterized protein	2716.83	-1.19961	0.172471	-6.95546	3.5141e-12	1.28305e-10	down	FBpp0082319	5.99e-10	FBgn0263396	squid	sqd	The gene squid is referred to in FlyBase by the symbol Dmel\sqd (CG16901, FBgn0263396). It is a protein_coding_gene from Dmel. It has 5 annotated transcripts and 5 polypeptides (4 unique). Gene sequence location is 3R:13634862..13646304. Its molecular function is described by: RNA binding; mRNA 3'-UTR binding. It is involved in the biological process described with 19 unique terms, many of which …
LOC128680347	LOC128680347	translocator protein-like	1556.87	1.35858	0.195968	6.93269	4.12925e-12	1.50272e-10	up	FBpp0077726	1.73e-41	FBgn0031263	Translocator protein	Tspo	The gene Translocator protein is referred to in FlyBase by the symbol Dmel\Tspo (CG2789, FBgn0031263). It is a protein_coding_gene from Dmel. It has one annotated transcript and one polypeptide. Gene sequence location is 2L:559612..560523. Its molecular function is unknown. It is involved in the biological process described with: positive regulation of apoptotic process; determination of adult li…
LOC128683672	LOC128683672	nitric oxide synthase-like	153.835	4.84758	0.699339	6.93165	4.15946e-12	1.50879e-10	up	FBpp0079777	0	FBgn0011676	Nitric oxide synthase	Nos	The gene Nitric oxide synthase is referred to in FlyBase by the symbol Dmel\Nos (CG6713, FBgn0011676). It is a protein_coding_gene from Dmel. It has 3 annotated transcripts and 3 polypeptides (all unique). Gene sequence location is 2L:10804274..10837511. Its molecular function is described by 6 unique terms, many of which group under: binding; small molecule binding; anion binding; nucleotide bin…
LOC128675649	LOC128675649	serine/threonine-protein kinase mTOR-like	516.801	0.714366	0.103111	6.92812	4.26469e-12	1.54193e-10	up	FBpp0080003	0	FBgn0021796	mechanistic Target of rapamycin	mTor	The gene mechanistic Target of rapamycin is referred to in FlyBase by the symbol Dmel\mTor (CG5092, FBgn0021796). It is a protein_coding_gene from Dmel. It has 2 annotated transcripts and 2 polypeptides (all unique). Gene sequence location is 2L:13004480..13013197. Its molecular function is described by: protein binding; chromatin DNA binding; protein-containing complex binding; protein kinase ac…
LOC128680551	TGG1	myrosinase 1-like	1534.7	4.58178	0.661489	6.92647	4.31477e-12	1.55499e-10	up	FBpp0075080	1.6e-155
LOC128672328	LOC128672328	transmembrane protein 135-like	3046.26	2.00129	0.289717	6.90775	4.92417e-12	1.76889e-10	up	FBpp0301749	1.02e-39
LOC128679872	LOC128679872	facilitated trehalose transporter Tret1-like	146.265	4.54617	0.659491	6.89346	5.44517e-12	1.94975e-10	up	FBpp0075675	5.83e-54	FBgn0036316	nebulosa	nebu	The gene nebulosa is referred to in FlyBase by the symbol Dmel\nebu (CG10960, FBgn0036316). It is a protein_coding_gene from Dmel. It has 3 annotated transcripts and 3 polypeptides (2 unique). Gene sequence location is 3L:12824880..12843106. Its molecular function is described by: fructose transmembrane transporter activity; transmembrane transporter activity; sugar transmembrane transporter acti…
LOC128675132	Marcal1	Marcal1	558.649	1.01933	0.147951	6.88966	5.59275e-12	1.99618e-10	up	FBpp0078631	2.46e-162	FBgn0031655	Marcal1	Marcal1	The gene Marcal1 is referred to in FlyBase by the symbol Dmel\Marcal1 (CG3753, FBgn0031655). It is a protein_coding_gene from Dmel. It has one annotated transcript and one polypeptide. Gene sequence location is 2L:4955509..4958292. Its molecular function is described by: four-way junction helicase activity; ATP binding; ATP-dependent DNA/DNA annealing activity. It is involved in the biological pr…
LOC128671124	LOC128671124	uncharacterized protein	4333.4	2.81419	0.408818	6.88373	5.83046e-12	2.07438e-10	up	FBpp0084759	7.58e-161	FBgn0014427	Phosphoserine aminotransferase	Psat	The gene Phosphoserine aminotransferase is referred to in FlyBase by the symbol Dmel\Psat (CG11899, FBgn0014427). It is a protein_coding_gene from Dmel. It has one annotated transcript and one polypeptide. Gene sequence location is 3R:29200454..29201770. Its molecular function is described by: pyridoxal phosphate binding; O-phospho-L-serine:2-oxoglutarate aminotransferase activity. It is involved…
LOC128673464	Hel89B	Helicase 89B	7206.8	1.43331	0.208243	6.88287	5.86579e-12	2.0803e-10	up	FBpp0310842	0	FBgn0022787	Helicase 89B	Hel89B	The gene Helicase 89B is referred to in FlyBase by the symbol Dmel\Hel89B (CG4261, FBgn0022787). It is a protein_coding_gene from Dmel. It has 2 annotated transcripts and 2 polypeptides (1 unique). Gene sequence location is 3R:15973298..15983451. Its molecular function is described by: DNA binding; ATP binding; ATP hydrolysis activity; TBP-class protein binding; ATP-dependent chromatin remodeler …
LOC128670445	LOC128670445	RNA-binding protein 45-like	738.893	-1.64776	0.239641	-6.87597	6.15711e-12	2.17669e-10	down	FBpp0073089	4.87e-80
LOC128670880	spz5	spatzle 5	2379.16	2.96241	0.431099	6.87177	6.34103e-12	2.23461e-10	up	FBpp0072881	3.46e-56	FBgn0035379	spatzle 5	spz5	The gene spatzle 5 is referred to in FlyBase by the symbol Dmel\spz5 (CG9972, FBgn0035379). It is a protein_coding_gene from Dmel. It has one annotated transcript and one polypeptide. Gene sequence location is 3L:2883641..2892166. Its molecular function is described by: growth factor activity; Toll binding; receptor ligand activity. It is involved in the biological process described with 8 unique…
LOC128679975	Tret1	facilitated trehalose transporter Tret1-like	1010.76	5.30458	0.772331	6.86827	6.49833e-12	2.28282e-10	up	FBpp0077272	3.34e-60
LOC128669640	Xpc	Xeroderma pigmentosum, complementation group C	374.355	1.49647	0.218555	6.8471	7.53628e-12	2.63912e-10	up	FBpp0086505	1.39e-154	FBgn0004698	Xeroderma pigmentosum, complementation group C	Xpc	The gene Xeroderma pigmentosum, complementation group C is referred to in FlyBase by the symbol Dmel\Xpc (CG8153, FBgn0004698). It is a protein_coding_gene from Dmel. It has 3 annotated transcripts and 3 polypeptides (all unique). Gene sequence location is 2R:15311510..15318239. Its molecular function is described by: single-stranded DNA binding; damaged DNA binding. It is involved in the biologi…
LOC128683369	LOC128683369	alpha-tocopherol transfer protein-like	1420.59	4.13988	0.605137	6.84123	7.85162e-12	2.74093e-10	up	FBpp0076823	7.43e-83	FBgn0035636	Cellular retinaldehyde binding protein	Cralbp	The gene Cellular retinaldehyde binding protein is referred to in FlyBase by the symbol Dmel\Cralbp (CG10546, FBgn0035636). It is a protein_coding_gene from Dmel. It has one annotated transcript and one polypeptide. Gene sequence location is 3L:5783215..5786718. Its molecular function is described by: phosphatidylinositol bisphosphate binding; retinal binding. It is involved in the biological pro…
LOC128679834	LOC128679834	ethanolaminephosphotransferase 1-like	100.399	6.10174	0.893905	6.82593	8.73548e-12	3.03995e-10	up	FBpp0080790	1.56e-102
LOC128672500	LOC128672500	uncharacterized protein	687.698	-1.21304	0.178071	-6.81212	9.61684e-12	3.33623e-10	down	FBpp0082754	4.62e-53
LOC128670491	Abcd3	ATP binding cassette subfamily D member 3	3409.17	1.50032	0.22069	6.79832	1.05848e-11	3.66065e-10	up	FBpp0307156	0	FBgn0031069	ATP binding cassette subfamily D member 3	Abcd3	The gene ATP binding cassette subfamily D member 3 is referred to in FlyBase by the symbol Dmel\Abcd3 (CG12703, FBgn0031069). It is a protein_coding_gene from Dmel. It has 4 annotated transcripts and 4 polypeptides (2 unique). Gene sequence location is X:19750770..19759280. Its molecular function is described by: ATPase-coupled transmembrane transporter activity; ATP hydrolysis activity; ATP bind…
LOC128678221	LOC128678221	uncharacterized LOC128678221	3015.49	1.77841	0.261784	6.79341	1.09516e-11	3.77575e-10	up	FBpp0306729	6.09e-08
LOC128683859	LOC128683859	uncharacterized LOC128683859	18488.8	1.30416	0.192	6.79252	1.10193e-11	3.78737e-10	up
LOC128671424	noc	no ocelli	2287.95	2.09503	0.309093	6.778	1.21854e-11	4.17529e-10	up	FBpp0309705	2.78e-110	FBgn0005771	no ocelli	noc	The gene no ocelli is referred to in FlyBase by the symbol Dmel\noc (CG4491, FBgn0005771). It is a protein_coding_gene from Dmel. It has 2 annotated transcripts and 2 polypeptides (1 unique). Gene sequence location is 2L:14490859..14494019. Its molecular function is described by: protein binding. It is involved in the biological process described with 10 unique terms, many of which group under: a…
LOC128679998	Cep89	Centrosomal protein 89kDa	84.3206	4.06942	0.601255	6.76821	1.30383e-11	4.42666e-10	up	FBpp0086454	1.51e-11	FBgn0266708	Centrosomal protein 89kDa	Cep89	The gene Centrosomal protein 89kDa is referred to in FlyBase by the symbol Dmel\Cep89 (CG8214, FBgn0266708). It is a protein_coding_gene from Dmel. It has one annotated transcript and one polypeptide. Gene sequence location is 2R:15687388..15688985. Its molecular function is unknown. It is involved in the biological process described with: non-motile cilium assembly; chemical synaptic transmissio…
LOC128680895	Poxn	Pox neuro	1025.48	8.80907	1.30141	6.76887	1.29796e-11	4.42666e-10	up	FBpp0302942	1.4e-74	FBgn0003130	Pox neuro	Poxn	The gene Pox neuro is referred to in FlyBase by the symbol Dmel\Poxn (CG8246, FBgn0003130). It is a protein_coding_gene from Dmel. It has 2 annotated transcripts and 2 polypeptides (1 unique). Gene sequence location is 2R:15826693..15835055. Its molecular function is described by: RNA polymerase II cis-regulatory region sequence-specific DNA binding; DNA binding; DNA-binding transcription factor …
LOC128683448	LOC128683448	probable G-protein coupled receptor Mth-like 1	1460.02	3.12748	0.462068	6.76843	1.30191e-11	4.42666e-10	up	FBpp0309136	1.45e-120	FBgn0030766	methuselah-like 1	mthl1	The gene methuselah-like 1 is referred to in FlyBase by the symbol Dmel\mthl1 (CG4521, FBgn0030766). It is a protein_coding_gene from Dmel. It has 2 annotated transcripts and 2 polypeptides (1 unique). Gene sequence location is X:16640968..16650309. Its molecular function is described by: G protein-coupled receptor activity. It is involved in the biological process described with 11 unique terms,…
LOC128678871	LOC128678871	malate synthase-like	908.851	1.57433	0.233427	6.74441	1.53646e-11	5.2006e-10	up
LOC128681571	Hmgcr	HMG Coenzyme A reductase	6158.46	1.22371	0.182055	6.72165	1.79675e-11	6.06321e-10	up	FBpp0083842	0	FBgn0263782	HMG Coenzyme A reductase	Hmgcr	The gene HMG Coenzyme A reductase is referred to in FlyBase by the symbol Dmel\Hmgcr (CG10367, FBgn0263782). It is a protein_coding_gene from Dmel. It has one annotated transcript and one polypeptide. Gene sequence location is 3R:23733324..23750992. Its molecular function is described by: NADP binding; hydroxymethylglutaryl-CoA reductase (NADPH) activity. It is involved in the biological process …
LOC128676019	eIF2beta	eukaryotic translation initiation factor 2 subunit beta	5975.03	-1.02571	0.152709	-6.71675	1.8582e-11	6.25164e-10	down	FBpp0075700	2.57e-121	FBgn0004926	eukaryotic translation initiation factor 2 subunit beta	eIF2beta	The gene eukaryotic translation initiation factor 2 subunit beta is referred to in FlyBase by the symbol Dmel\eIF2Œ≤ (CG4153, FBgn0004926). It is a protein_coding_gene from Dmel. It has one annotated transcript and one polypeptide. Gene sequence location is 3L:12525093..12526731. Its molecular function is described by: mRNA binding; translation initiation factor activity; translation initiation f…
LOC128681220	LOC128681220	uncharacterized LOC128681220	326.16	2.68989	0.40067	6.71347	1.90051e-11	6.37471e-10	up	FBpp0074836	3.75e-63
LOC128678677	LOC128678677	probable cytochrome P450 301a1, mitochondrial	234.484	-3.27975	0.489069	-6.70611	1.99875e-11	6.6841e-10	down	FBpp0086937	0	FBgn0033753	Cytochrome P450 301a1	Cyp301a1	The gene Cytochrome P450 301a1 is referred to in FlyBase by the symbol Dmel\Cyp301a1 (CG8587, FBgn0033753). It is a protein_coding_gene from Dmel. It has one annotated transcript and one polypeptide. Gene sequence location is 2R:12566185..12569061. Its molecular function is described by: oxidoreductase activity, acting on paired donors, with incorporation or reduction of molecular oxygen; monooxy…
LOC128675156	gsb-n	gooseberry-neuro	700.369	10.4754	1.56492	6.69387	2.17337e-11	7.2463e-10	up	FBpp0072363	1.92e-132	FBgn0001147	gooseberry-neuro	gsb-n	The gene gooseberry-neuro is referred to in FlyBase by the symbol Dmel\gsb-n (CG2692, FBgn0001147). It is a protein_coding_gene from Dmel. It has one annotated transcript and one polypeptide. Gene sequence location is 2R:25040383..25052331. Its molecular function is described by: DNA binding; DNA-binding transcription factor activity, RNA polymerase II-specific; RNA polymerase II cis-regulatory r…
LOC128683511	Ziz	Zizimin	989.488	1.86982	0.280175	6.67374	2.4937e-11	8.28951e-10	up	FBpp0303571	0	FBgn0260486	Zizimin	Ziz	The gene Zizimin is referred to in FlyBase by the symbol Dmel\Ziz (CG42533, FBgn0260486). It is a protein_coding_gene from Dmel. It has 9 annotated transcripts and 9 polypeptides (all unique). Gene sequence location is 2L:7472513..7496307. Its molecular function is described by: guanyl-nucleotide exchange factor activity. It is involved in the biological process described with: regulation of Rho …
LOC128669729	Mnat9	microtubule-associated Nat9	897.053	-1.15502	0.173167	-6.66995	2.55893e-11	8.48104e-10	down	FBpp0307962	2.43e-51	FBgn0039859	microtubule-associated Nat9	Mnat9	The gene microtubule-associated Nat9 is referred to in FlyBase by the symbol Dmel\Mnat9 (CG11539, FBgn0039859). It is a protein_coding_gene from Dmel. It has 2 annotated transcripts and 2 polypeptides (1 unique). Gene sequence location is 3R:31615284..31616160. Its molecular function is described by: tubulin N-terminal N-acetyltransferase activity; N-acetyltransferase activity; microtubule bindin…
LOC128676317	LOC128676317	uncharacterized protein	717.632	2.8752	0.43121	6.66775	2.59756e-11	8.58351e-10	up	FBpp0297432	3.39e-79
LOC128671249	side-II	sidestep II	197.329	4.10266	0.615474	6.66585	2.63136e-11	8.66947e-10	up	FBpp0428412	0	FBgn0259213	sidestep II	side-II	The gene sidestep II is referred to in FlyBase by the symbol Dmel\side-II (CG42313, FBgn0259213). It is a protein_coding_gene from Dmel. It has 3 annotated transcripts and 3 polypeptides (2 unique). Gene sequence location is 2L:14907489..14972300. Its molecular function is described by: . It is involved in the biological process described with: . 16 alleles are reported. The phenotypes of these a…
LOC128670236	Surf6	Surfeit 6	629.543	-2.1522	0.322897	-6.66528	2.64155e-11	8.67737e-10	down	FBpp0083263	1.74e-27	FBgn0038746	Surfeit 6	Surf6	The gene Surfeit 6 is referred to in FlyBase by the symbol Dmel\Surf6 (CG4510, FBgn0038746). It is a protein_coding_gene from Dmel. It has one annotated transcript and one polypeptide. Gene sequence location is 3R:19903665..19904868. Its molecular function is described by: DNA binding; RNA binding; nucleic acid binding. It is involved in the biological process described with: ribosomal large subu…
LOC128680644	ANPEP	aminopeptidase N-like	1522.79	3.47954	0.522235	6.66279	2.68677e-11	8.79995e-10	up	FBpp0422992	0
LOC128682141	Dcr-1	Dicer-1	4511.21	2.61195	0.392302	6.65801	2.7756e-11	9.06424e-10	up	FBpp0083717	0	FBgn0039016	Dicer-1	Dcr-1	The gene Dicer-1 is referred to in FlyBase by the symbol Dmel\Dcr-1 (CG4792, FBgn0039016). It is a protein_coding_gene from Dmel. It has one annotated transcript and one polypeptide. Gene sequence location is 3R:22734007..22741091. Its molecular function is described by 7 unique terms, many of which group under: binding; nucleic acid binding; RNA binding; hydrolase activity; hydrolase activity, a…
LOC128671555	ANLN	annulin-like	970.95	4.81388	0.723123	6.65707	2.7934e-11	9.09571e-10	up	FBpp0079155	0	FBgn0031975	Transglutaminase	Tg	The gene Transglutaminase is referred to in FlyBase by the symbol Dmel\Tg (CG7356, FBgn0031975). It is a protein_coding_gene from Dmel. It has 2 annotated transcripts and 2 polypeptides (all unique). Gene sequence location is 2L:8011405..8026898. Its molecular function is described by: protein-glutamine gamma-glutamyltransferase activity. It is involved in the biological process described with: h…
LOC128670674	LOC128670674	large ribosomal subunit protein uL29-like	31435.2	-1.06436	0.160103	-6.64799	2.97129e-11	9.64674e-10	down	FBpp0311779	3.25e-57	FBgn0029785	Ribosomal protein L35	RpL35	The gene Ribosomal protein L35 is referred to in FlyBase by the symbol Dmel\RpL35 (CG4111, FBgn0029785). It is a protein_coding_gene from Dmel. It has 3 annotated transcripts and 3 polypeptides (1 unique). Gene sequence location is X:5672401..5673547. Its molecular function is described by: structural constituent of ribosome; mRNA binding. It is involved in the biological process described with: …
LOC128670327	LOC128670327	uncharacterized protein	940.788	3.08432	0.46489	6.63452	3.25555e-11	1.05389e-09	up	FBpp0305885	1.83e-148
LOC128669936	LOC128669936	uncharacterized LOC128669936	2183.36	2.14983	0.324297	6.62922	3.37476e-11	1.08931e-09	up	FBpp0079964	2.2e-28
LOC128670745	LOC128670745	dual specificity protein phosphatase Mpk3-like	487.714	2.03754	0.307411	6.62806	3.40118e-11	1.09467e-09	up	FBpp0305422	1.16e-113	FBgn0036844	Mitogen-activated protein kinase phosphatase 3	Mkp3	The gene Mitogen-activated protein kinase phosphatase 3 is referred to in FlyBase by the symbol Dmel\Mkp3 (CG14080, FBgn0036844). It is a protein_coding_gene from Dmel. It has 4 annotated transcripts and 4 polypeptides (3 unique). Gene sequence location is 3L:19066155..19086426. Its molecular function is described by: protein tyrosine/threonine phosphatase activity; MAP kinase tyrosine phosphatas…
LOC128670628	LOC128670628	uncharacterized LOC128670628	655.933	2.03475	0.307379	6.61967	3.59996e-11	1.15117e-09	up
LOC128674518	Nle	Notchless	801.766	-1.56764	0.236797	-6.62019	3.58728e-11	1.15117e-09	down	FBpp0077735	0	FBgn0021874	Notchless	Nle	The gene Notchless is referred to in FlyBase by the symbol Dmel\Nle (CG2863, FBgn0021874). It is a protein_coding_gene from Dmel. It has one annotated transcript and one polypeptide. Gene sequence location is 2L:566366..568121. Its molecular function is described by: Notch binding. It is involved in the biological process described with: positive regulation of Notch signaling pathway; regulation …
LOC128675736	LOC128675736	monocarboxylate transporter 1-like	1304.65	1.86055	0.281077	6.61935	3.60774e-11	1.15117e-09	up	FBpp0307642	8.3e-83	FBgn0033095	chaski	chk	The gene chaski is referred to in FlyBase by the symbol Dmel\chk (CG3409, FBgn0033095). It is a protein_coding_gene from Dmel. It has 3 annotated transcripts and 3 polypeptides (1 unique). Gene sequence location is 2R:6699695..6715892. Its molecular function is described by: transmembrane transporter activity; monocarboxylic acid transmembrane transporter activity. It is involved in the biologica…
LOC128670618	LOC128670618	uncharacterized LOC128670618	55.0486	8.62319	1.30414	6.61218	3.7871e-11	1.20495e-09	up	FBpp0305528	9.83e-46	FBgn0039584	beaten path VI	beat-VI	The gene beaten path VI is referred to in FlyBase by the symbol Dmel\beat-VI (CG14064, FBgn0039584). It is a protein_coding_gene from Dmel. It has 2 annotated transcripts and 2 polypeptides (1 unique). Gene sequence location is 3R:28418208..28474814. Its molecular function is described by: . It is involved in the biological process described with: heterophilic cell-cell adhesion via plasma membra…
LOC128676131	LOC128676131	synaptic vesicle glycoprotein 2B-like	5571.68	3.88288	0.587937	6.60425	3.99535e-11	1.26758e-09	up	FBpp0309234	0
LOC128674651	LOC128674651	putative inorganic phosphate cotransporter	429.058	4.99193	0.757016	6.59422	4.27494e-11	1.35244e-09	up	FBpp0085814	2.46e-150
LOC128678237	LOC128678237	glutathione S-transferase 1	1057.34	3.72593	0.56576	6.58571	4.52708e-11	1.42815e-09	up	FBpp0085853	5.53e-63	FBgn0063496	Glutathione S transferase E4	GstE4	The gene Glutathione S transferase E4 is referred to in FlyBase by the symbol Dmel\GstE4 (CG17525, FBgn0063496). It is a protein_coding_gene from Dmel. It has one annotated transcript and one polypeptide. Gene sequence location is 2R:18403248..18404086. Its molecular function is described by: glutathione transferase activity. It is involved in the biological process described with: glutathione me…
LOC128678305	Tk	Tachykinin	83.8186	7.37982	1.12187	6.57811	4.76456e-11	1.49882e-09	up	FBpp0081962	1.67e-11	FBgn0037976	Tachykinin	Tk	The gene Tachykinin is referred to in FlyBase by the symbol Dmel\Tk (CG14734, FBgn0037976). It is a protein_coding_gene from Dmel. It has 2 annotated transcripts and 2 polypeptides (all unique). Gene sequence location is 3R:11994175..12005473. Its molecular function is described by: tachykinin receptor binding; neuropeptide hormone activity; signaling receptor binding. It is involved in the biolo…
LOC128670551	cdi	center divider	1884.74	2.00435	0.304835	6.57518	4.85931e-11	1.52432e-09	up	FBpp0293864	7.01e-121	FBgn0004876	center divider	cdi	The gene center divider is referred to in FlyBase by the symbol Dmel\cdi (CG6027, FBgn0004876). It is a protein_coding_gene from Dmel. It has 2 annotated transcripts and 2 polypeptides (all unique). Gene sequence location is 3R:19044882..19094270. Its molecular function is described by: protein serine/threonine kinase activity; protein kinase activity; ATP binding. It is involved in the biologica…
LOC128683344	LOC128683344	uncharacterized LOC128683344	32.5161	7.25032	1.10318	6.57218	4.95832e-11	1.55101e-09	up
LOC128673541	LOC128673541	uncharacterized LOC128673541	99.0761	4.30977	0.656115	6.56861	5.07867e-11	1.5842e-09	up
LOC128679622	LOC128679622	uncharacterized protein	421.045	-1.62886	0.248171	-6.56347	5.25693e-11	1.63523e-09	down	FBpp0073194	1.38e-54
LOC128680501	LOC128680501	uncharacterized protein	67122.2	1.55528	0.237353	6.55261	5.65404e-11	1.75386e-09	up	FBpp0078797	0
LOC128672217	LOC128672217	uncharacterized protein	2984.03	0.694602	0.106287	6.53515	6.35444e-11	1.96564e-09	up	FBpp0081618	1.38e-112
LOC128673926	LOC128673926	uncharacterized protein	1094.34	-2.01855	0.308956	-6.53347	6.4263e-11	1.98236e-09	down	FBpp0310071	3.47e-34
LOC128675857	LOC128675857	organic cation transporter protein-like	2078.44	2.09186	0.320252	6.53192	6.49337e-11	1.99752e-09	up	FBpp0078128	5.06e-116
LOC128682116	Cth	Cystathionine gamma-lyase	5890.46	2.02605	0.310413	6.52696	6.71183e-11	2.05904e-09	up	FBpp0311547	0	FBgn0000566	Cystathionine gamma-lyase	Cth	The gene Cystathionine gamma-lyase is referred to in FlyBase by the symbol Dmel\Cth (CG5345, FBgn0000566). It is a protein_coding_gene from Dmel. It has 2 annotated transcripts and 2 polypeptides (1 unique). Gene sequence location is 2R:18627918..18629395. Its molecular function is described by: pyridoxal phosphate binding; cystathionine gamma-lyase activity. It is involved in the biological proc…
LOC128674863	LOC128674863	myosin heavy chain, non-muscle-like	441.653	2.0896	0.320317	6.52354	6.86652e-11	2.1007e-09	up
LOC128669179	SP1173	SP1173	5243.64	1.99951	0.306721	6.51898	7.07852e-11	2.15963e-09	up	FBpp0076670	1.74e-124	FBgn0035710	SP1173	SP1173	The gene SP1173 is referred to in FlyBase by the symbol Dmel\SP1173 (CG10121, FBgn0035710). It is a protein_coding_gene from Dmel. It has 4 annotated transcripts and 4 polypeptides (1 unique). Gene sequence location is 3L:6689327..6703521. Its molecular function is described by: transmembrane transporter activity. It is involved in the biological process described with: transmembrane transport. 4…
LOC128671760	Mct3	monocarboxylate transporter 3-like	479.135	3.7227	0.571131	6.51812	7.11928e-11	2.16613e-09	up	FBpp0428190	8.78e-98
LOC128674625	krz	kurtz	1184.27	1.61956	0.248488	6.51766	7.14138e-11	2.16693e-09	up	FBpp0293792	0	FBgn0040206	kurtz	krz	The gene kurtz is referred to in FlyBase by the symbol Dmel\krz (CG1487, FBgn0040206). It is a protein_coding_gene from Dmel. It has 2 annotated transcripts and 2 polypeptides (1 unique). Gene sequence location is 3R:32045314..32051993. Its molecular function is described by: G protein-coupled receptor binding. It is involved in the biological process described with 12 unique terms, many of which…
LOC128678254	PTGER2	uncharacterized protein	826.144	-3.2975	0.507486	-6.49771	8.15505e-11	2.4611e-09	down	FBpp0311535	4.59e-43
LOC128683034	LOC128683034	alpha-1,3-mannosyl-glycoprotein 4-beta-N-acetylglucosaminyltransferase A-like	155.433	1.77799	0.273624	6.49794	8.14281e-11	2.4611e-09	up	FBpp0305258	5.56e-150	FBgn0036446	alpha-1,3-mannosyl-glycoprotein 4-beta-N-acetylglucosaminyltransferase a	Mgat4a	The gene alpha-1,3-mannosyl-glycoprotein 4-beta-N-acetylglucosaminyltransferase a is referred to in FlyBase by the symbol Dmel\Mgat4a (CG9384, FBgn0036446). It is a protein_coding_gene from Dmel. It has 2 annotated transcripts and 2 polypeptides (1 unique). Gene sequence location is 3L:14762028..14767703. Its molecular function is described by: alpha-1,3-mannosylglycoprotein 4-beta-N-acetylglucos…
LOC128669235	LOC128669235	uncharacterized protein	941.847	2.74233	0.422077	6.49722	8.18187e-11	2.46252e-09	up	FBpp0306094	0
LOC128675107	LOC128675107	atypical protein kinase C	239.184	2.19733	0.33822	6.49676	8.2069e-11	2.4634e-09	up	FBpp0292491	0	FBgn0261854	atypical protein kinase C	aPKC	The gene atypical protein kinase C is referred to in FlyBase by the symbol Dmel\aPKC (CG42783, FBgn0261854). It is a protein_coding_gene from Dmel. It has 12 annotated transcripts and 12 polypeptides (11 unique). Gene sequence location is 2R:14944458..14962969. Its molecular function is described by: PDZ domain binding; protein serine/threonine kinase activity; ATP binding; protein binding; myosi…
LOC128673776	vito	viriato	263.071	-1.89298	0.291529	-6.49328	8.39882e-11	2.50749e-09	down	FBpp0076825	1.1e-29	FBgn0052418	viriato	vito	The gene viriato is referred to in FlyBase by the symbol Dmel\vito (CG32418, FBgn0052418). It is a protein_coding_gene from Dmel. It has one annotated transcript and one polypeptide. Gene sequence location is 3L:5776324..5777333. Its molecular function is described by: rRNA binding. It is involved in the biological process described with 6 unique terms, many of which group under: developmental pr…
LOC128681764	LOC128681764	putative fatty acyl-CoA reductase CG5065	555.049	-2.79034	0.429719	-6.4934	8.39181e-11	2.50749e-09	down	FBpp0297360	1.42e-135
LOC128683897	LOC128683897	uncharacterized protein	623.455	-1.02506	0.157891	-6.49218	8.46024e-11	2.51907e-09	down	FBpp0081593	6.97e-102
LOC128679974	SLC2A8	solute carrier family 2, facilitated glucose transporter member 8-like	1923.96	4.65843	0.717742	6.4904	8.56113e-11	2.54231e-09	up	FBpp0297096	4.89e-59
LOC128676848	LOC128676848	uncharacterized LOC128676848	359.519	7.9587	1.22673	6.48774	8.71347e-11	2.58067e-09	up
LOC128678697	kibra	kibra	805.892	1.36713	0.210989	6.47963	9.19504e-11	2.71607e-09	up	FBpp0099467	2.18e-138	FBgn0262127	kibra	kibra	The gene kibra is referred to in FlyBase by the symbol Dmel\kibra (CG33967, FBgn0262127). It is a protein_coding_gene from Dmel. It has 2 annotated transcripts and 2 polypeptides (1 unique). Gene sequence location is 3R:14697689..14724261. Its molecular function is described by: protein binding; kinase binding; molecular adaptor activity. It is involved in the biological process described with 11…
LOC128676975	tgo	tango	4370.42	0.565789	0.0873601	6.47651	9.38686e-11	2.7654e-09	up	FBpp0307731	0	FBgn0264075	tango	tgo	The gene tango is referred to in FlyBase by the symbol Dmel\tgo (CG11987, FBgn0264075). It is a protein_coding_gene from Dmel. It has 2 annotated transcripts and 2 polypeptides (1 unique). Gene sequence location is 3R:9016773..9020022. Its molecular function is described by 8 unique terms, many of which group under: binding; transcription regulator activity; protein binding; DNA-binding transcrip…
LOC128681699	LOC128681699	uncharacterized LOC128681699	42.4464	4.11418	0.637079	6.45788	1.06178e-10	3.11977e-09	up
LOC128683435	IA-2	IA-2 protein tyrosine phosphatase	415.412	3.93186	0.609121	6.45498	1.0823e-10	3.17172e-09	up	FBpp0290631	0	FBgn0031294	IA-2 protein tyrosine phosphatase	IA-2	The gene IA-2 protein tyrosine phosphatase is referred to in FlyBase by the symbol Dmel\IA-2 (CG31795, FBgn0031294). It is a protein_coding_gene from Dmel. It has 3 annotated transcripts and 3 polypeptides (all unique). Gene sequence location is 2L:1008378..1048053. Its molecular function is unknown. It is involved in the biological process described with: regulation of secretion; digestive tract…
LOC128682821	LOC128682821	prefoldin subunit 1-like	739.248	-1.53139	0.237294	-6.45355	1.09262e-10	3.19356e-09	down	FBpp0309825	1.59e-26	FBgn0031776	Prefoldin 1	Pfdn1	The gene Prefoldin 1 is referred to in FlyBase by the symbol Dmel\Pfdn1 (CG13993, FBgn0031776). It is a protein_coding_gene from Dmel. It has 2 annotated transcripts and 2 polypeptides (1 unique). Gene sequence location is 2L:6069079..6069838. Its molecular function is described by: unfolded protein binding; protein folding chaperone. It is involved in the biological process described with: prote…
LOC128670967	Ctns	Cystinosin	1804.94	2.50609	0.388744	6.44662	1.14371e-10	3.33412e-09	up	FBpp0310702	1.11e-132	FBgn0039045	Cystinosin	Ctns	The gene Cystinosin is referred to in FlyBase by the symbol Dmel\Ctns (CG17119, FBgn0039045). It is a protein_coding_gene from Dmel. It has 2 annotated transcripts and 2 polypeptides (1 unique). Gene sequence location is 3R:23054410..23058958. Its molecular function is described by: amino acid transmembrane transporter activity; L-cystine transmembrane transporter activity. It is involved in the …
LOC128670341	LOC128670341	uncharacterized protein	706.942	-1.30688	0.202768	-6.4452	1.1545e-10	3.3568e-09	down	FBpp0084341	4.53e-27
LOC128675363	RpL11	Ribosomal protein L11	47510.6	-0.928766	0.1442	-6.44083	1.18825e-10	3.44593e-09	down	FBpp0309436	1.3e-121	FBgn0013325	Ribosomal protein L11	RpL11	The gene Ribosomal protein L11 is referred to in FlyBase by the symbol Dmel\RpL11 (CG7726, FBgn0013325). It is a protein_coding_gene from Dmel. It has 2 annotated transcripts and 2 polypeptides (1 unique). Gene sequence location is 2R:19442342..19443825. Its molecular function is described by: structural constituent of ribosome; RNA binding; protein binding. It is involved in the biological proce…
LOC128670984	Cyp4d2-like	cytochrome P450 4d2-like	1130.25	4.25544	0.662327	6.42499	1.3188e-10	3.80469e-09	up	FBpp0311678	8.33e-66	FBgn0011576	Cytochrome P450 4d2	Cyp4d2	The gene Cytochrome P450 4d2 is referred to in FlyBase by the symbol Dmel\Cyp4d2 (CG3466, FBgn0011576). It is a protein_coding_gene from Dmel. It has 2 annotated transcripts and 2 polypeptides (1 unique). Gene sequence location is X:2176006..2178728. Its molecular function is described by: oxidoreductase activity, acting on paired donors, with incorporation or reduction of molecular oxygen; heme …
LOC128676775	ABCG1-like	ATP-binding cassette sub-family G member 1-like	685.347	3.03734	0.472718	6.42526	1.31646e-10	3.80469e-09	up	FBpp0077554	8.53e-172
LOC128675807	Rlb1	Rlb1	680.145	-1.50635	0.235182	-6.40506	1.50312e-10	4.32526e-09	down
LOC128672434	LOC128672434	uncharacterized protein	841.654	-0.964945	0.150684	-6.40376	1.51595e-10	4.33976e-09	down	FBpp0305723	6.24e-53
LOC128674536	Vkor	Vitamin-K epoxide reductase	193.296	2.28966	0.357535	6.40401	1.51346e-10	4.33976e-09	up	FBpp0099770	2.31e-26	FBgn0053544	Vitamin-K epoxide reductase	Vkor	The gene Vitamin-K epoxide reductase is referred to in FlyBase by the symbol Dmel\Vkor (CG33544, FBgn0053544). It is a protein_coding_gene from Dmel. It has one annotated transcript and one polypeptide. Gene sequence location is 2R:16778365..16778994. Its molecular function is described by: vitamin-K-epoxide reductase (warfarin-sensitive) activity. It is involved in the biological process describ…
LOC128675337	Faa	Fumarylacetoacetase	10618.8	2.94501	0.460124	6.40048	1.54889e-10	4.42267e-09	up	FBpp0073134	1.42e-175	FBgn0016013	Fumarylacetoacetase	Faa	The gene Fumarylacetoacetase is referred to in FlyBase by the symbol Dmel\Faa (CG14993, FBgn0016013). It is a protein_coding_gene from Dmel. It has one annotated transcript and one polypeptide. Gene sequence location is 3L:4072032..4073954. Its molecular function is described by: fumarylacetoacetase activity. It is involved in the biological process described with: L-phenylalanine catabolic proce…
LOC128674864	Lip1-like	lipase 1-like	2162.61	7.91424	1.23747	6.39552	1.60004e-10	4.55704e-09	up	FBpp0303791	1.39e-81
LOC128677158	FibH	fibroin heavy chain	7.85028e+06	-5.38206	0.841831	-6.39327	1.6237e-10	4.61263e-09	down	FBpp0078642	3.27e-33	FBgn0000299	Collagen type IV alpha 1	Col4a1	The gene Collagen type IV alpha 1 is referred to in FlyBase by the symbol Dmel\Col4a1 (CG4145, FBgn0000299). It is a protein_coding_gene from Dmel. It has 3 annotated transcripts and 3 polypeptides (1 unique). Gene sequence location is 2L:5029609..5037279. Its molecular function is described by: extracellular matrix structural constituent; extracellular matrix structural constituent conferring te…
LOC128681062	LOC128681062	serine/arginine repetitive matrix protein 1-like	1259.29	-1.7823	0.278901	-6.39041	1.65438e-10	4.68782e-09	down	FBpp0309745	4.23e-29	FBgn0000008	arc	a	The gene arc is referred to in FlyBase by the symbol Dmel\a (CG6741, FBgn0000008). It is a protein_coding_gene from Dmel. It has 4 annotated transcripts and 4 polypeptides (2 unique). Gene sequence location is 2R:22136968..22172834. Its molecular function is described by: . It is involved in the biological process described with: compound eye development. 41 alleles are reported. The phenotypes o…
LOC128669662	LOC128669662	muscarinic acetylcholine receptor M2-like	35.0628	7.29514	1.14174	6.38947	1.66463e-10	4.7049e-09	up	FBpp0309550	3.8e-104	FBgn0085410	Trissin receptor	TrissinR	The gene Trissin receptor is referred to in FlyBase by the symbol Dmel\TrissinR (CG34381, FBgn0085410). It is a protein_coding_gene from Dmel. It has 4 annotated transcripts and 4 polypeptides (3 unique). Gene sequence location is 2L:5824004..5856767. Its molecular function is described by: neuropeptide receptor activity; G protein-coupled receptor activity; G protein-coupled peptide receptor act…
LOC128675882	Pla1a	phospholipase A1-like	35.8042	9.45553	1.48009	6.38849	1.67534e-10	4.72319e-09	up	FBpp0084449	9.32e-47
LOC128677757	LOC128677757	G-protein coupled receptor dmsr-1-like	71.3529	5.08118	0.79574	6.38548	1.70858e-10	4.80474e-09	up	FBpp0303453	2.06e-124
LOC128672007	rols	rolling pebbles	588.994	2.33726	0.366122	6.38383	1.72713e-10	4.84467e-09	up	FBpp0301715	0	FBgn0041096	rolling pebbles	rols	The gene rolling pebbles is referred to in FlyBase by the symbol Dmel\rols (CG32096, FBgn0041096). It is a protein_coding_gene from Dmel. It has 9 annotated transcripts and 9 polypeptides (7 unique). Gene sequence location is 3L:12008225..12064859. Its molecular function is described by: cell adhesion molecule binding; structural constituent of muscle; protein binding. It is involved in the biolo…
LOC128672969	D	SOX domain-containing protein dichaete-like	243.728	6.86946	1.079	6.36651	1.93372e-10	5.41052e-09	up	FBpp0305250	3.56e-55	FBgn0000411	Dichaete	D	The gene Dichaete is referred to in FlyBase by the symbol Dmel\D (CG5893, FBgn0000411). It is a protein_coding_gene from Dmel. It has 4 annotated transcripts and 4 polypeptides (1 unique). Gene sequence location is 3L:14175610..14178620. Its molecular function is described by 9 unique terms, many of which group under: binding; DNA-binding transcription factor activity; DNA binding; nucleic acid b…
LOC128683875	LOC128683875	superoxide dismutase [Cu-Zn]-like	255.994	-2.20154	0.346278	-6.35773	2.04755e-10	5.71466e-09	down	FBpp0075958	4.12e-32	FBgn0003462	Superoxide dismutase 1	Sod1	The gene Superoxide dismutase 1 is referred to in FlyBase by the symbol Dmel\Sod1 (CG11793, FBgn0003462). It is a protein_coding_gene from Dmel. It has one annotated transcript and one polypeptide. Gene sequence location is 3L:11112281..11113740. Its molecular function is described by: protein homodimerization activity; superoxide dismutase activity; copper ion binding. It is involved in the biol…
LOC128680177	LOC128680177	facilitated trehalose transporter Tret1-like	1304.85	3.59253	0.565971	6.34755	2.18776e-10	6.09072e-09	up	FBpp0087180	2.4e-48	FBgn0033644	Trehalose transporter 1-like	Tret1l	The gene Trehalose transporter 1-like is referred to in FlyBase by the symbol Dmel\Tret1l (CG8234, FBgn0033644). It is a protein_coding_gene from Dmel. It has one annotated transcript and one polypeptide. Gene sequence location is 2R:11675935..11678014. Its molecular function is described by: transmembrane transporter activity; sugar transmembrane transporter activity. It is involved in the biolo…
LOC128675459	LOC128675459	neuropeptide CCHamide-2 receptor-like	383.289	3.80382	0.599708	6.34278	2.25654e-10	6.26653e-09	up	FBpp0423126	1.18e-122	FBgn0033058	CCHamide-2 receptor	CCHa2-R	The gene CCHamide-2 receptor is referred to in FlyBase by the symbol Dmel\CCHa2-R (CG14593, FBgn0033058). It is a protein_coding_gene from Dmel. It has 3 annotated transcripts and 3 polypeptides (all unique). Gene sequence location is 2R:6050949..6068680. Its molecular function is described by: neuropeptide receptor activity; G protein-coupled peptide receptor activity. It is involved in the biol…
LOC128677257	LOC128677257	unc-112-related protein-like	4187.88	1.41061	0.222458	6.34104	2.28219e-10	6.32201e-09	up	FBpp0073066	0	FBgn0035498	Fermitin 1	Fit1	The gene Fermitin 1 is referred to in FlyBase by the symbol Dmel\Fit1 (CG14991, FBgn0035498). It is a protein_coding_gene from Dmel. It has 2 annotated transcripts and 2 polypeptides (1 unique). Gene sequence location is 3L:4103564..4107116. Its molecular function is described by: integrin binding; cell adhesion molecule binding. It is involved in the biological process described with: cell-matri…
LOC128675832	LOC128675832	uncharacterized LOC128675832	478.032	3.69767	0.584012	6.3315	2.42789e-10	6.70894e-09	up
LOC128676437	LOC128676437	probable peroxisomal acyl-coenzyme A oxidase 1	3310.12	2.54821	0.402557	6.33006	2.45073e-10	6.75528e-09	up	FBpp0088517	0	FBgn0027572	acyl-CoA oxidase 1	Acox1	The gene acyl-CoA oxidase 1 is referred to in FlyBase by the symbol Dmel\Acox1 (CG5009, FBgn0027572). It is a protein_coding_gene from Dmel. It has one annotated transcript and one polypeptide. Gene sequence location is 2R:17760940..17764541. Its molecular function is described by: flavin adenine dinucleotide binding; acyl-CoA oxidase activity; FAD binding; protein homodimerization activity; fatt…
LOC128679695	LOC128679695	transient receptor potential channel pyrexia-like	125.141	4.44085	0.702352	6.32283	2.56809e-10	7.06131e-09	up	FBpp0072423	1.03e-76	FBgn0035113	pyrexia	pyx	The gene pyrexia is referred to in FlyBase by the symbol Dmel\pyx (CG17142, FBgn0035113). It is a protein_coding_gene from Dmel. It has 2 annotated transcripts and 2 polypeptides (all unique). Gene sequence location is 3L:217932..223069. Its molecular function is described by: monoatomic cation channel activity; monoatomic ion channel activity; calcium channel activity. It is involved in the biol…
LOC128680713	LOC128680713	serine protease inhibitor 2.1-like	1086.42	1.54749	0.244883	6.31928	2.62785e-10	7.2078e-09	up	FBpp0311802	1.85e-52	FBgn0262057	Serpin 77Ba	Spn77Ba	The gene Serpin 77Ba is referred to in FlyBase by the symbol Dmel\Spn77Ba (CG6680, FBgn0262057). It is a protein_coding_gene from Dmel. It has 3 annotated transcripts and 3 polypeptides (1 unique). Gene sequence location is 3L:20317190..20320116. Its molecular function is described by: serine-type endopeptidase inhibitor activity. It is involved in the biological process described with: negative …
LOC128677575	sha	shavenoid	156.02	5.81371	0.920242	6.31759	2.65666e-10	7.26893e-09	up	FBpp0087221	2.57e-107	FBgn0003382	shavenoid	sha	The gene shavenoid is referred to in FlyBase by the symbol Dmel\sha (CG13209, FBgn0003382). It is a protein_coding_gene from Dmel. It has 3 annotated transcripts and 3 polypeptides (all unique). Gene sequence location is 2R:11324314..11336463. Its molecular function is described by: . It is involved in the biological process described with: cuticle pattern formation; imaginal disc-derived wing ha…
LOC128670518	LOC128670518	uncharacterized LOC128670518	452.883	2.26814	0.359153	6.31527	2.69697e-10	7.36113e-09	up	FBpp0310364	2.33e-141	FBgn0038881	argus	aus	The gene argus is referred to in FlyBase by the symbol Dmel\aus (CG16791, FBgn0038881). It is a protein_coding_gene from Dmel. It has 4 annotated transcripts and 4 polypeptides (all unique). Gene sequence location is 3R:21318300..21349601. Its molecular function is unknown. It is involved in the biological process described with: autophagosome-lysosome fusion. 21 alleles are reported. No phenotyp…
LOC128670644	tap	target of Poxn	76.4834	6.02377	0.954793	6.30898	2.8088e-10	7.64763e-09	up	FBpp0074978	3.1e-53	FBgn0015550	target of Poxn	tap	The gene target of Poxn is referred to in FlyBase by the symbol Dmel\tap (CG7659, FBgn0015550). It is a protein_coding_gene from Dmel. It has one annotated transcript and one polypeptide. Gene sequence location is 3L:17359682..17361811. Its molecular function is described by: E-box binding; protein dimerization activity; DNA-binding transcription factor activity, RNA polymerase II-specific. It is…
LOC128674519	Sas10	Something about silencing 10	3025.96	-1.28181	0.203535	-6.29771	3.02068e-10	8.20446e-09	down	FBpp0070719	1.99e-83	FBgn0029755	Something about silencing 10	Sas10	The gene Something about silencing 10 is referred to in FlyBase by the symbol Dmel\Sas10 (CG4202, FBgn0029755). It is a protein_coding_gene from Dmel. It has one annotated transcript and one polypeptide. Gene sequence location is X:5317409..5319071. Its molecular function is unknown. It is involved in the biological process described with: maturation of SSU-rRNA from tricistronic rRNA transcript …
LOC128678063	Nha1	sodium/hydrogen exchanger 9B2-like	4654.87	3.68433	0.585124	6.29667	3.04116e-10	8.23999e-09	up	FBpp0079002	0	FBgn0031865	Na[+]/H[+] hydrogen antiporter 1	Nha1	The gene Na[+]/H[+] hydrogen antiporter 1 is referred to in FlyBase by the symbol Dmel\Nha1 (CG10806, FBgn0031865). It is a protein_coding_gene from Dmel. It has 2 annotated transcripts and 2 polypeptides (all unique). Gene sequence location is 2L:6860905..6870389. Its molecular function is described by: chloride transmembrane transporter activity; antiporter activity; sodium:proton antiporter ac…
LOC128673400	rtet	tetracycline resistance	2924.89	0.707466	0.112479	6.28974	3.18008e-10	8.57467e-09	up	FBpp0083412	4.23e-133	FBgn0028468	tetracycline resistance	rtet	The gene tetracycline resistance is referred to in FlyBase by the symbol Dmel\rtet (CG5760, FBgn0028468). It is a protein_coding_gene from Dmel. It has one annotated transcript and one polypeptide. Gene sequence location is 3R:21108446..21110834. Its molecular function is described by: transmembrane transporter activity. It is involved in the biological process described with: transmembrane trans…
LOC128681822	CG5065	putative fatty acyl-CoA reductase CG5065	152.272	4.44145	0.706117	6.28997	3.1753e-10	8.57467e-09	up	FBpp0297360	1.11e-129
LOC128683900	Cen	Centrocortin	8462.02	1.98966	0.316804	6.28041	3.37688e-10	9.08333e-09	up	FBpp0080931	4.47e-142	FBgn0032876	Centrocortin	Cen	The gene Centrocortin is referred to in FlyBase by the symbol Dmel\Cen (CG1962, FBgn0032876). It is a protein_coding_gene from Dmel. It has 2 annotated transcripts and 2 polypeptides (1 unique). Gene sequence location is 2L:20678921..20681846. Its molecular function is described by: protein binding. It is involved in the biological process described with: embryonic cleavage. 14 alleles are report…
LOC128679432	LOC128679432	calcium release-activated calcium channel protein 1-like	1082.9	2.63765	0.420292	6.27577	3.47916e-10	9.3359e-09	up	FBpp0307679	3.41e-64	FBgn0041585	Orai	Orai	The gene Orai is referred to in FlyBase by the symbol Dmel\Orai (CG11430, FBgn0041585). It is a protein_coding_gene from Dmel. It has 5 annotated transcripts and 5 polypeptides (2 unique). Gene sequence location is 2R:17843442..17860582. Its molecular function is described by: store-operated calcium channel activity; calcium channel activity; calcium channel regulator activity. It is involved in …
LOC128669965	LOC128669965	uncharacterized protein	2423.14	-0.801901	0.128046	-6.26259	3.78623e-10	1.01355e-08	down
LOC128676532	Cda4	Chitin deacetylase-like 4	1062.14	-1.424	0.22787	-6.24919	4.12587e-10	1.10181e-08	down	FBpp0077054	0	FBgn0052499	Chitin deacetylase-like 4	Cda4	The gene Chitin deacetylase-like 4 is referred to in FlyBase by the symbol Dmel\Cda4 (CG32499, FBgn0052499). It is a protein_coding_gene from Dmel. It has one annotated transcript and one polypeptide. Gene sequence location is X:22583634..22632710. Its molecular function is described by: chitin binding. It is involved in the biological process described with: carbohydrate metabolic process. 13 al…
LOC128672468	SLC22A1	solute carrier family 22 member 1-like isoform X1	218.027	-4.90203	0.784939	-6.24511	4.2351e-10	1.12828e-08	down	FBpp0111892	3.28e-48
LOC128679051	LOC128679051	zinc finger protein 32-like	823.99	-1.09877	0.176015	-6.2425	4.30633e-10	1.14452e-08	down	FBpp0075323	8.89e-33	FBgn0036522	Phaser	Phs	The gene Phaser is referred to in FlyBase by the symbol Dmel\Phs (CG7372, FBgn0036522). It is a protein_coding_gene from Dmel. It has one annotated transcript and one polypeptide. Gene sequence location is 3L:15619901..15624130. Its molecular function is described by: RNA polymerase II transcription regulatory region sequence-specific DNA binding; RNA polymerase II cis-regulatory region sequence-…
LOC128672558	LOC128672558	uncharacterized LOC128672558	236.057	7.91192	1.26907	6.23445	4.53378e-10	1.2021e-08	up
LOC128670428	Membrin	membrin	1403.57	-1.09553	0.176461	-6.20834	5.35455e-10	1.41635e-08	down	FBpp0076849	2.95e-50	FBgn0260856	Membrin	Membrin	The gene Membrin is referred to in FlyBase by the symbol Dmel\Membrin (CG4780, FBgn0260856). It is a protein_coding_gene from Dmel. It has one annotated transcript and one polypeptide. Gene sequence location is 3L:5366455..5367381. Its molecular function is described by: SNARE binding; SNAP receptor activity. It is involved in the biological process described with: vesicle-mediated transport; ves…
LOC128671723	LOC128671723	uncharacterized LOC128671723	4790.83	8.67669	1.3982	6.2056	5.44891e-10	1.43789e-08	up	FBpp0078109	3.26e-09
LOC128673602	LOC128673602	uncharacterized protein	824.339	-1.52147	0.245225	-6.20436	5.49183e-10	1.44502e-08	down	FBpp0086421	4.14e-29
LOC128679514	LOC128679514	Fanconi anemia group J protein homolog	473.303	1.32591	0.213717	6.20408	5.50189e-10	1.44502e-08	up	FBpp0304672	4.41e-88	FBgn0029798	Regulator of telomere elongation helicase 1	Rtel1	The gene Regulator of telomere elongation helicase 1 is referred to in FlyBase by the symbol Dmel\Rtel1 (CG4078, FBgn0029798). It is a protein_coding_gene from Dmel. It has 2 annotated transcripts and 2 polypeptides (1 unique). Gene sequence location is X:5747747..5752077. Its molecular function is described by 6 unique terms, many of which group under: binding; catalytic activity; nucleotide bin…
LOC128672012	LOC128672012	uncharacterized protein	6644.8	-1.41389	0.228082	-6.19904	5.68071e-10	1.48848e-08	down	FBpp0082730	0
LOC128680111	pippin-like1	facilitated trehalose transporter Tret1-like	2260.36	9.41938	1.52244	6.18701	6.13175e-10	1.60289e-08	up	FBpp0072148	1.59e-46	FBgn0034909	pippin	pippin	The gene pippin is referred to in FlyBase by the symbol Dmel\pippin (CG4797, FBgn0034909). It is a protein_coding_gene from Dmel. It has one annotated transcript and one polypeptide. Gene sequence location is 2R:23812185..23818327. Its molecular function is described by: sugar transmembrane transporter activity; transmembrane transporter activity; D-glucose transmembrane transporter activity; tre…
LOC128672269	LOC128672269	ATP-dependent RNA helicase DDX18-like	285.533	1.6958	0.27475	6.17216	6.73617e-10	1.75677e-08	up	FBpp0312062	3.11e-159	FBgn0266581	pitchoune	pit	The gene pitchoune is referred to in FlyBase by the symbol Dmel\pit (CG6375, FBgn0266581). It is a protein_coding_gene from Dmel. It has 3 annotated transcripts and 3 polypeptides (1 unique). Gene sequence location is 3R:22034298..22038925. Its molecular function is described by: ATP binding; nucleic acid binding; RNA helicase activity. It is involved in the biological process described with: mat…
LOC128671856	LOC128671856	uncharacterized protein	1123.77	-1.09246	0.177764	-6.14558	7.96723e-10	2.07297e-08	down	FBpp0311687	2.83e-49
LOC128671882	amrt	amaretto	584.312	-0.710154	0.115599	-6.14327	8.08399e-10	2.09845e-08	down	FBpp0428079	1.17e-78	FBgn0030522	amaretto	amrt	The gene amaretto is referred to in FlyBase by the symbol Dmel\amrt (CG11103, FBgn0030522). It is a protein_coding_gene from Dmel. It has one annotated transcript and one polypeptide. Gene sequence location is X:13782459..13783381. Its molecular function is unknown. It is involved in the biological process described with: positive regulation of Notch signaling pathway. 8 alleles are reported. The…
LOC128678410	aurB	aurora B	410.279	-2.37815	0.387155	-6.14264	8.1162e-10	2.10191e-08	down	FBpp0079769	2.23e-127	FBgn0024227	aurora B	aurB	The gene aurora B is referred to in FlyBase by the symbol Dmel\aurB (CG6620, FBgn0024227). It is a protein_coding_gene from Dmel. It has one annotated transcript and one polypeptide. Gene sequence location is 2L:10856797..10858094. Its molecular function is described by: protein serine/threonine kinase activity; protein kinase activity; protein serine/threonine/tyrosine kinase activity; ATP bindi…
LOC128673267	LOC128673267	uncharacterized protein	253.706	-1.26535	0.206212	-6.13617	8.45337e-10	2.18415e-08	down	FBpp0292532	4.6e-109
LOC128681945	LOC128681945	uncharacterized LOC128681945	239.504	3.33537	0.543687	6.13473	8.53064e-10	2.19901e-08	up	FBpp0307397	8.9e-07
LOC128677245	Polr1C	RNA polymerase I and III subunit C	855.945	-1.28531	0.210157	-6.11597	9.59711e-10	2.46821e-08	down	FBpp0078633	1.73e-154	FBgn0031657	RNA polymerase I and III subunit C	Polr1C	The gene RNA polymerase I and III subunit C is referred to in FlyBase by the symbol Dmel\Polr1C (CG3756, FBgn0031657). It is a protein_coding_gene from Dmel. It has one annotated transcript and one polypeptide. Gene sequence location is 2L:4969004..4970216. Its molecular function is described by: protein dimerization activity; DNA-directed 5'-3' RNA polymerase activity. It is involved in the biol…
LOC128670471	heph	hephaestus	1442.08	1.67737	0.274496	6.11075	9.91668e-10	2.54452e-08	up	FBpp0297632	0	FBgn0011224	hephaestus	heph	The gene hephaestus is referred to in FlyBase by the symbol Dmel\heph (CG31000, FBgn0011224). It is a protein_coding_gene from Dmel. It has 25 annotated transcripts and 25 polypeptides (10 unique). Gene sequence location is 3R:31846987..32015520. Its molecular function is described by: mRNA regulatory element binding translation repressor activity; RNA binding; mRNA 3'-UTR binding; mRNA binding. …
LOC128675033	LOC128675033	cytochrome P450 9e2-like	1306.01	0.918872	0.150771	6.09451	1.09773e-09	2.80963e-08	up	FBpp0086585	5.49e-99	FBgn0013772	Cytochrome P450 6a8	Cyp6a8	The gene Cytochrome P450 6a8 is referred to in FlyBase by the symbol Dmel\Cyp6a8 (CG10248, FBgn0013772). It is a protein_coding_gene from Dmel. It has one annotated transcript and one polypeptide. Gene sequence location is 2R:14887171..14889010. Its molecular function is described by 7 unique terms, many of which group under: oxidoreductase activity; catalytic activity; binding; oxidoreductase ac…
LOC128675931	Cyp6a13	cytochrome P450 6B6-like	34.2016	-7.21997	1.18479	-6.09388	1.10207e-09	2.80963e-08	down	FBpp0087770	3.73e-94	FBgn0033304	Cytochrome P450 6a13	Cyp6a13	The gene Cytochrome P450 6a13 is referred to in FlyBase by the symbol Dmel\Cyp6a13 (CG2397, FBgn0033304). It is a protein_coding_gene from Dmel. It has one annotated transcript and one polypeptide. Gene sequence location is 2R:8570499..8572147. Its molecular function is described by: heme binding; monooxygenase activity; iron ion binding; oxidoreductase activity, acting on paired donors, with inc…
LOC128676879	Arl2	ADP ribosylation factor-like 2	3214.21	-0.820742	0.134685	-6.09381	1.10256e-09	2.80963e-08	down	FBpp0081328	1.6e-103	FBgn0004908	ADP ribosylation factor-like 2	Arl2	The gene ADP ribosylation factor-like 2 is referred to in FlyBase by the symbol Dmel\Arl2 (CG7435, FBgn0004908). It is a protein_coding_gene from Dmel. It has one annotated transcript and one polypeptide. Gene sequence location is 3R:8341100..8341872. Its molecular function is described by: GTPase activity; GTP binding. It is involved in the biological process described with 6 unique terms, many …
LOC128672418	ChT	Choline transporter	213.932	3.42964	0.563177	6.08981	1.13043e-09	2.87408e-08	up	FBpp0083084	0	FBgn0038641	Choline transporter	ChT	The gene Choline transporter is referred to in FlyBase by the symbol Dmel\ChT (CG7708, FBgn0038641). It is a protein_coding_gene from Dmel. It has 2 annotated transcripts and 2 polypeptides (1 unique). Gene sequence location is 3R:18680604..18686739. Its molecular function is described by: amino acid transmembrane transporter activity; choline transmembrane transporter activity; choline:sodium sy…
LOC128671837	LOC128671837	uncharacterized LOC128671837	493.718	3.96523	0.651237	6.08876	1.1379e-09	2.88648e-08	up
LOC128676902	LOC128676902	uncharacterized protein	847.715	1.15968	0.190504	6.08743	1.14736e-09	2.90387e-08	up	FBpp0084441	0
LOC128682087	LOC128682087	uncharacterized LOC128682087	2845.93	-1.07673	0.176975	-6.08407	1.17167e-09	2.95868e-08	down
LOC128669858	LOC128669858	solute carrier family 22 member 3-like	822.014	2.29759	0.377707	6.08298	1.17966e-09	2.97209e-08	up	FBpp0288885	7.69e-173
LOC128674049	mRpL49	mitochondrial ribosomal protein L49	1116.78	-0.935029	0.153851	-6.07748	1.22082e-09	3.06887e-08	down	FBpp0309878	1.17e-37	FBgn0030433	mitochondrial ribosomal protein L49	mRpL49	The gene mitochondrial ribosomal protein L49 is referred to in FlyBase by the symbol Dmel\mRpL49 (CG4647, FBgn0030433). It is a protein_coding_gene from Dmel. It has 2 annotated transcripts and 2 polypeptides (1 unique). Gene sequence location is X:12907105..12907942. Its molecular function is described by: translation initiation factor activity; structural constituent of ribosome. It is involved…
LOC128674294	LOC128674294	uncharacterized protein	2881.54	1.21541	0.20032	6.06737	1.30019e-09	3.26103e-08	up	FBpp0070087	0
LOC128671961	LOC128671961	toll-like receptor 7	936.21	2.92259	0.481983	6.06369	1.33032e-09	3.3291e-08	up	FBpp0085638	0	FBgn0034476	Toll-7	Toll-7	The gene Toll-7 is referred to in FlyBase by the symbol Dmel\Toll-7 (CG8595, FBgn0034476). It is a protein_coding_gene from Dmel. It has one annotated transcript and one polypeptide. Gene sequence location is 2R:19826578..19832973. Its molecular function is described by: neurotrophin receptor activity; transmembrane signaling receptor activity; pattern recognition receptor activity; virion bindin…
LOC128676421	Sn4	Seroin 4	10054.4	6.98935	1.15526	6.05	1.44849e-09	3.61597e-08	up
LOC128679184	Pi4KIIIalpha	Phosphatidylinositol 4-kinase III alpha	3931.77	0.996577	0.164733	6.04967	1.45145e-09	3.61597e-08	up	FBpp0303977	0	FBgn0267350	Phosphatidylinositol 4-kinase III alpha	Pi4KIIIalpha	The gene Phosphatidylinositol 4-kinase III alpha is referred to in FlyBase by the symbol Dmel\Pi4KIIIŒ± (CG10260, FBgn0267350). It is a protein_coding_gene from Dmel. It has 2 annotated transcripts and 2 polypeptides (all unique). Gene sequence location is X:2624804..2633672. Its molecular function is described by: kinase activity; 1-phosphatidylinositol 4-kinase activity. It is involved in the b…
LOC128681562	LOC128681562	uncharacterized LOC128681562	410.595	-1.61909	0.268037	-6.04054	1.53597e-09	3.81797e-08	down
LOC128683436	LOC128683436	uncharacterized protein	1259.25	1.63629	0.271098	6.03579	1.58187e-09	3.92332e-08	up	FBpp0308695	1.56e-120
LOC128670283	LOC128670283	uncharacterized LOC128670283	143.054	4.19135	0.694798	6.03247	1.61471e-09	3.987e-08	up	FBpp0298000	1.96e-119
LOC128671219	gukh	GUK-holder	443.368	3.25808	0.540084	6.03254	1.61406e-09	3.987e-08	up	FBpp0310440	6.62e-111	FBgn0026239	GUK-holder	gukh	The gene GUK-holder is referred to in FlyBase by the symbol Dmel\gukh (CG31043, FBgn0026239). It is a protein_coding_gene from Dmel. It has 4 annotated transcripts and 4 polypeptides (all unique). Gene sequence location is 3R:18984025..19022436. Its molecular function is described by: protein-macromolecule adaptor activity; protein kinase A regulatory subunit binding. It is involved in the biolog…
LOC128677956	LOC128677956	uncharacterized LOC128677956	221.42	4.00606	0.664167	6.0317	1.62247e-09	3.9973e-08	up
LOC128670601	LOC128670601	uncharacterized protein	338.998	4.11837	0.684091	6.02021	1.74191e-09	4.28209e-08	up	FBpp0085900	0
LOC128670822	LOC128670822	putative uncharacterized protein DDB_G0282133	727.181	-2.12851	0.353724	-6.01742	1.77218e-09	4.34692e-08	down
LOC128672771	LOC128672771	dual specificity protein phosphatase 22-like	91.9064	2.50471	0.41672	6.01053	1.84919e-09	4.52585e-08	up	FBpp0311518	6.77e-104
LOC128679149	LOC128679149	peptidyl-tRNA hydrolase 2, mitochondrial-like	820.343	-0.938472	0.156156	-6.00983	1.8572e-09	4.53548e-08	down	FBpp0311968	4.07e-39
LOC128669429	LOC128669429	uncharacterized protein	436.717	-1.43126	0.238287	-6.00645	1.89631e-09	4.62087e-08	down	FBpp0071420	1.58e-80
LOC128672817	Atx-1	Ataxin 1	2347.68	1.29564	0.215814	6.00349	1.9312e-09	4.69559e-08	up	FBpp0289092	2.84e-31	FBgn0029907	Ataxin 1	Atx-1	The gene Ataxin 1 is referred to in FlyBase by the symbol Dmel\Atx-1 (CG4547, FBgn0029907). It is a protein_coding_gene from Dmel. It has one annotated transcript and one polypeptide. Gene sequence location is X:6823204..6824203. Its molecular function is described by: RNA binding. It is involved in the biological process described with: photoreceptor cell maintenance; regulation of DNA-templated…
LOC128682824	l(1)G0289	lethal (1) G0289	31021.3	0.867606	0.144557	6.00182	1.9512e-09	4.73389e-08	up	FBpp0312441	3.84e-131	FBgn0028331	lethal (1) G0289	l(1)G0289	The gene lethal (1) G0289 is referred to in FlyBase by the symbol Dmel\l(1)G0289 (CG2221, FBgn0028331). It is a protein_coding_gene from Dmel. It has 4 annotated transcripts and 4 polypeptides (2 unique). Gene sequence location is X:10348680..10366273. Its molecular function is described by: . It is involved in the biological process described with: . 19 alleles are reported. The phenotype of the…
LOC128679000	LOC128679000	uncharacterized LOC128679000	15082	-2.56226	0.427198	-5.99783	1.99972e-09	4.84106e-08	down
LOC128669372	LOC128669372	proton-coupled amino acid transporter-like protein pathetic	381.933	9.58503	1.59887	5.99486	2.03656e-09	4.91954e-08	up	FBpp0086994	1.02e-111
LOC128673229	LOC128673229	chromobox protein homolog 5-like	2388.71	-0.911911	0.152171	-5.99266	2.06435e-09	4.97589e-08	down	FBpp0291019	6.93e-13	FBgn0030082	Heterochromatin Protein 1b	HP1b	The gene Heterochromatin Protein 1b is referred to in FlyBase by the symbol Dmel\HP1b (CG7041, FBgn0030082). It is a protein_coding_gene from Dmel. It has 3 annotated transcripts and 3 polypeptides (1 unique). Gene sequence location is X:9081063..9082746. Its molecular function is described by: chromatin binding; methylated histone binding. It is involved in the biological process described with:…
LOC128675950	LOC128675950	uncharacterized protein	475.79	-1.01955	0.170192	-5.99057	2.09104e-09	5.02933e-08	down	FBpp0075970	1.16e-32
LOC128674991	Tmem63	Transmembrane protein 63	1693.98	1.18585	0.19799	5.98946	2.10534e-09	5.03113e-08	up	FBpp0087859	0	FBgn0033259	Transmembrane protein 63	Tmem63	The gene Transmembrane protein 63 is referred to in FlyBase by the symbol Dmel\Tmem63 (CG11210, FBgn0033259). It is a protein_coding_gene from Dmel. It has one annotated transcript and one polypeptide. Gene sequence location is 2R:8098684..8102306. Its molecular function is described by: mechanosensitive monoatomic cation channel activity; calcium-activated cation channel activity; mechanosensiti…
LOC128678171	Dph3	Diphthamide biosynthesis 3	235.805	-1.89025	0.315577	-5.98981	2.10083e-09	5.03113e-08	down	FBpp0081829	8.03e-26	FBgn0037883	Diphthamide biosynthesis 3	Dph3	The gene Diphthamide biosynthesis 3 is referred to in FlyBase by the symbol Dmel\Dph3 (CG14701, FBgn0037883). It is a protein_coding_gene from Dmel. It has one annotated transcript and one polypeptide. Gene sequence location is 3R:11231912..11232539. Its molecular function is described by: metal ion binding; ferrous iron binding; iron chaperone activity. It is involved in the biological process d…
LOC128680967	LOC128680967	anoctamin-8-like	223.916	2.27485	0.37979	5.98977	2.10133e-09	5.03113e-08	up	FBpp0311120	0	FBgn0028879	white walker	wwk	The gene white walker is referred to in FlyBase by the symbol Dmel\wwk (CG15270, FBgn0028879). It is a protein_coding_gene from Dmel. It has 6 annotated transcripts and 6 polypeptides (5 unique). Gene sequence location is 2L:15074776..15096915. Its molecular function is described by: intracellularly calcium-gated chloride channel activity; chloride channel activity. It is involved in the biologic…
LOC135309912	LOC135309912	uncharacterized LOC135309912	89.0907	-4.26096	0.711924	-5.98513	2.16219e-09	5.15591e-08	down
LOC128674653	LOC128674653	uncharacterized protein	2749.92	3.01934	0.504603	5.9836	2.1826e-09	5.19347e-08	up	FBpp0309263	1.22e-94
LOC128669698	LOC128669698	tenascin-like	1130.76	2.23101	0.37334	5.97582	2.28942e-09	5.43603e-08	up
LOC128680833	LOC128680833	uncharacterized protein	1237.46	-1.05183	0.176121	-5.97218	2.34111e-09	5.54693e-08	down	FBpp0081214	2.32e-74
LOC128680372	LOC128680372	muscle M-line assembly protein unc-89-like	1854.02	3.38435	0.56684	5.97056	2.36443e-09	5.5903e-08	up	FBpp0111557	2.31e-139
LOC128683506	LOC128683506	solute carrier family 2, facilitated glucose transporter member 1-like	1605.8	1.99683	0.334695	5.9661	2.42985e-09	5.7328e-08	up	FBpp0307247	2.54e-136
LOC128672877	LOC128672877	uncharacterized protein	399.984	-1.19139	0.199709	-5.96565	2.43655e-09	5.73646e-08	down	FBpp0078857	1.37e-61
LOC128680649	LOC128680649	fork head domain-containing protein FD4-like	157.735	4.13663	0.693465	5.96516	2.44401e-09	5.74188e-08	up	FBpp0308353	1.31e-86	FBgn0004897	forkhead domain 96Ca	fd96Ca	The gene forkhead domain 96Ca is referred to in FlyBase by the symbol Dmel\fd96Ca (CG11921, FBgn0004897). It is a protein_coding_gene from Dmel. It has 2 annotated transcripts and 2 polypeptides (1 unique). Gene sequence location is 3R:25082684..25084878. Its molecular function is described by: DNA-binding transcription factor activity; RNA polymerase II cis-regulatory region sequence-specific DN…
LOC128675065	LOC128675065	UNC93-like protein	482.004	2.59038	0.434313	5.96432	2.45648e-09	5.75903e-08	up	FBpp0087842	1.83e-143
LOC128676430	LOC128676430	uncharacterized LOC128676430	73.6145	7.80529	1.31105	5.95346	2.62534e-09	6.14197e-08	up
LOC128681787	CG5065-like	uncharacterized protein	184.278	2.99884	0.503742	5.95312	2.63085e-09	6.14197e-08	up	FBpp0297360	0
LOC128683040	Nsun5	Nop2/Sun-like domain containing protein 5	1039.35	-0.843002	0.14176	-5.94668	2.73634e-09	6.37486e-08	down	FBpp0289234	7.23e-100	FBgn0259704	Nop2/Sun-like domain containing protein 5	Nsun5	The gene Nop2/Sun-like domain containing protein 5 is referred to in FlyBase by the symbol Dmel\Nsun5 (CG42358, FBgn0259704). It is a protein_coding_gene from Dmel. It has one annotated transcript and one polypeptide. Gene sequence location is 3R:19160099..19162300. Its molecular function is described by: RNA methyltransferase activity; rRNA (cytosine-C5-)-methyltransferase activity. It is involv…
LOC128683699	RpL30	Ribosomal protein L30	17446.5	-1.06248	0.178779	-5.94294	2.79948e-09	6.50836e-08	down	FBpp0309280	2.04e-65	FBgn0086710	Ribosomal protein L30	RpL30	The gene Ribosomal protein L30 is referred to in FlyBase by the symbol Dmel\RpL30 (CG10652, FBgn0086710). It is a protein_coding_gene from Dmel. It has 3 annotated transcripts and 3 polypeptides (1 unique). Gene sequence location is 2L:19008031..19009306. Its molecular function is described by: RNA binding; structural constituent of ribosome. It is involved in the biological process described wit…
LOC128683166	LOC128683166	uncharacterized protein	1416.71	0.778465	0.13101	5.94203	2.81506e-09	6.53095e-08	up	FBpp0073085	1.57e-116
LOC128669889	Atg5	Autophagy-related 5	681.832	-0.804932	0.135551	-5.93824	2.88101e-09	6.67006e-08	down	FBpp0071023	2.36e-111	FBgn0029943	Autophagy-related 5	Atg5	The gene Autophagy-related 5 is referred to in FlyBase by the symbol Dmel\Atg5 (CG1643, FBgn0029943). It is a protein_coding_gene from Dmel. It has one annotated transcript and one polypeptide. Gene sequence location is X:7314622..7323770. Its molecular function is described by: Atg8-family ligase activity. It is involved in the biological process described with 11 unique terms, many of which gro…
LOC128672776	RpS18	Ribosomal protein S18	35635.1	-1.02682	0.173135	-5.93078	3.01505e-09	6.9659e-08	down	FBpp0085586	2.9e-99	FBgn0010411	Ribosomal protein S18	RpS18	The gene Ribosomal protein S18 is referred to in FlyBase by the symbol Dmel\RpS18 (CG8900, FBgn0010411). It is a protein_coding_gene from Dmel. It has 2 annotated transcripts and 2 polypeptides (1 unique). Gene sequence location is 2R:20263979..20264848. Its molecular function is described by: RNA binding; structural constituent of ribosome. It is involved in the biological process described with…
LOC135310016	LOC135310016	uncharacterized LOC135310016	25.3376	8.9319	1.50763	5.92446	3.13318e-09	7.22384e-08	up
LOC128671028	jv	javelin	7756.44	2.21738	0.374549	5.92012	3.21699e-09	7.39287e-08	up	FBpp0300169	1.89e-42	FBgn0263973	javelin	jv	The gene javelin is referred to in FlyBase by the symbol Dmel\jv (CG32397, FBgn0263973). It is a protein_coding_gene from Dmel. It has 3 annotated transcripts and 3 polypeptides (2 unique). Gene sequence location is 3L:6563197..6589479. Its molecular function is unknown. It is involved in the biological process described with: chaeta morphogenesis; parallel actin filament bundle assembly. 17 alle…
LOC128677723	eIF3j	eukaryotic translation initiation factor 3 subunit j	7669.64	-0.890892	0.150489	-5.91998	3.21977e-09	7.39287e-08	down	FBpp0308512	2.89e-52	FBgn0027619	eukaryotic translation initiation factor 3 subunit j	eIF3j	The gene eukaryotic translation initiation factor 3 subunit j is referred to in FlyBase by the symbol Dmel\eIF3j (CG12131, FBgn0027619). It is a protein_coding_gene from Dmel. It has 2 annotated transcripts and 2 polypeptides (1 unique). Gene sequence location is 2R:9968929..9970897. Its molecular function is described by: protein binding; translation initiation factor activity. It is involved in…
LOC128669710	Ctl2	Choline transporter-like 2	1376.56	2.7809	0.47018	5.91455	3.32792e-09	7.60981e-08	up	FBpp0084742	0	FBgn0039637	Choline transporter-like 2	Ctl2	The gene Choline transporter-like 2 is referred to in FlyBase by the symbol Dmel\Ctl2 (CG11880, FBgn0039637). It is a protein_coding_gene from Dmel. It has 3 annotated transcripts and 3 polypeptides (1 unique). Gene sequence location is 3R:29123370..29128247. Its molecular function is described by: transmembrane transporter activity. It is involved in the biological process described with: transm…
LOC128679038	HDAC3	Histone deacetylase 3	1243.58	0.667495	0.112855	5.91461	3.32673e-09	7.60981e-08	up	FBpp0078414	0	FBgn0025825	Histone deacetylase 3	HDAC3	The gene Histone deacetylase 3 is referred to in FlyBase by the symbol Dmel\HDAC3 (CG2128, FBgn0025825). It is a protein_coding_gene from Dmel. It has one annotated transcript and one polypeptide. Gene sequence location is 3R:5472810..5474600. Its molecular function is described by 7 unique terms, many of which group under: protein lysine deacetylase activity; deacetylase activity; binding; prote…
LOC128680740	LOC128680740	uncharacterized LOC128680740	145.178	4.26623	0.722099	5.90809	3.4609e-09	7.89767e-08	up
LOC128671195	LOC128671195	peptide deformylase, mitochondrial-like	285.793	-1.03274	0.17499	-5.90173	3.59719e-09	8.19189e-08	down	FBpp0081795	9.93e-62
LOC128682195	Gel	gelsolin, cytoplasmic-like	116.316	5.04061	0.854152	5.90131	3.60637e-09	8.19604e-08	up	FBpp0307688	1.87e-140	FBgn0010225	Gelsolin	Gel	The gene Gelsolin is referred to in FlyBase by the symbol Dmel\Gel (CG1106, FBgn0010225). It is a protein_coding_gene from Dmel. It has 7 annotated transcripts and 7 polypeptides (3 unique). Gene sequence location is 3R:4235217..4241057. Its molecular function is described by: protein binding; phosphatidylinositol-4,5-bisphosphate binding; actin filament binding. It is involved in the biological …
LOC128676784	Dbp73D	Dead box protein 73D	570.792	-1.74445	0.296051	-5.89238	3.80669e-09	8.63367e-08	down	FBpp0075106	8.59e-131	FBgn0004556	Dead box protein 73D	Dbp73D	The gene Dead box protein 73D is referred to in FlyBase by the symbol Dmel\Dbp73D (CG9680, FBgn0004556). It is a protein_coding_gene from Dmel. It has one annotated transcript and one polypeptide. Gene sequence location is 3L:16728496..16730818. Its molecular function is described by: ATP binding; nucleic acid binding; RNA helicase activity. The biological processes in which it is involved are no…
LOC128682001	LOC128682001	gametocyte-specific factor 1-like	529.524	1.06172	0.180338	5.88739	3.92349e-09	8.8805e-08	up	FBpp0111393	9.73e-16
LOC128679053	LOC128679053	uncharacterized protein	252.931	-1.75176	0.297663	-5.88503	3.97976e-09	8.98958e-08	down	FBpp0302559	4.86e-140
LOC128676492	LOC128676492	muscle-specific protein 20-like	7822.46	2.76282	0.470317	5.87438	4.24441e-09	9.56796e-08	up	FBpp0086858	4.22e-79	FBgn0002789	Muscle protein 20	Mp20	The gene Muscle protein 20 is referred to in FlyBase by the symbol Dmel\Mp20 (CG4696, FBgn0002789). It is a protein_coding_gene from Dmel. It has 2 annotated transcripts and 2 polypeptides (all unique). Gene sequence location is 2R:13246670..13248880. Its molecular function is described by: actin filament binding. It is involved in the biological process described with: myoblast fusion; actin fil…
LOC128671027	stan	starry night	701.116	-1.35107	0.230029	-5.87349	4.26703e-09	9.59953e-08	down	FBpp0292315	0	FBgn0024836	starry night	stan	The gene starry night is referred to in FlyBase by the symbol Dmel\stan (CG11895, FBgn0024836). It is a protein_coding_gene from Dmel. It has 7 annotated transcripts and 7 polypeptides (5 unique). Gene sequence location is 2R:10673345..10721138. Its molecular function is described by: transmembrane signaling receptor activity; G protein-coupled receptor activity; calcium ion binding; cell adhesio…
LOC128669756	mbf1	multiprotein bridging factor 1	4574.55	-0.711316	0.121219	-5.86802	4.41025e-09	9.88942e-08	down	FBpp0294020	5.81e-88	FBgn0262732	multiprotein bridging factor 1	mbf1	The gene multiprotein bridging factor 1 is referred to in FlyBase by the symbol Dmel\mbf1 (CG4143, FBgn0262732). It is a protein_coding_gene from Dmel. It has 5 annotated transcripts and 5 polypeptides (2 unique). Gene sequence location is 3L:16574436..16576871. Its molecular function is described by: protein-macromolecule adaptor activity; transcription coactivator activity; DNA binding; mRNA bi…
LOC128671199	LOC128671199	leucyl-cystinyl aminopeptidase-like	12227.3	2.13753	0.364276	5.86789	4.41365e-09	9.88942e-08	up	FBpp0304704	4.01e-163
LOC128671942	LOC128671942	toll-like receptor 7	627.36	2.92402	0.498756	5.86262	4.55629e-09	1.01709e-07	up	FBpp0085638	0	FBgn0034476	Toll-7	Toll-7	The gene Toll-7 is referred to in FlyBase by the symbol Dmel\Toll-7 (CG8595, FBgn0034476). It is a protein_coding_gene from Dmel. It has one annotated transcript and one polypeptide. Gene sequence location is 2R:19826578..19832973. Its molecular function is described by: neurotrophin receptor activity; transmembrane signaling receptor activity; pattern recognition receptor activity; virion bindin…
LOC128673467	RhoGDI	RhoGDI	4858.45	0.868724	0.148181	5.86257	4.55756e-09	1.01709e-07	up	FBpp0304185	1.37e-106	FBgn0036921	RhoGDI	RhoGDI	The gene RhoGDI is referred to in FlyBase by the symbol Dmel\RhoGDI (CG7823, FBgn0036921). It is a protein_coding_gene from Dmel. It has 2 annotated transcripts and 2 polypeptides (1 unique). Gene sequence location is 3L:19928743..19932930. Its molecular function is described by: Rho GDP-dissociation inhibitor activity. It is involved in the biological process described with: Rho protein signal t…
LOC128680970	LOC128680970	uncharacterized LOC128680970	503.189	-1.18653	0.202588	-5.85689	4.71603e-09	1.05035e-07	down	FBpp0304192	8.21e-07	FBgn0035625	Blimp-1	Blimp-1	The gene Blimp-1 is referred to in FlyBase by the symbol Dmel\Blimp-1 (CG5249, FBgn0035625). It is a protein_coding_gene from Dmel. It has 6 annotated transcripts and 6 polypeptides (2 unique). Gene sequence location is 3L:5630983..5652094. Its molecular function is described by: DNA-binding transcription factor activity; RNA polymerase II cis-regulatory region sequence-specific DNA binding; DNA-…
LOC128674193	ASPP	Ankyrin-repeat, SH3-domain, and Proline-rich-region containing Protein	1297.28	2.22968	0.380782	5.85554	4.75477e-09	1.05687e-07	up	FBpp0071548	6.16e-122	FBgn0034606	Ankyrin-repeat, SH3-domain, and Proline-rich-region containing Protein	ASPP	The gene Ankyrin-repeat, SH3-domain, and Proline-rich-region containing Protein is referred to in FlyBase by the symbol Dmel\ASPP (CG18375, FBgn0034606). It is a protein_coding_gene from Dmel. It has 3 annotated transcripts and 3 polypeptides (all unique). Gene sequence location is 2R:21217856..21251150. Its molecular function is described by: p53 binding; protein tyrosine kinase activator activi…
LOC128671173	alpha-Man-Ia	alpha-Mannosidase class I a	2742.66	-1.6241	0.277563	-5.85129	4.87767e-09	1.08203e-07	down	FBpp0289743	0	FBgn0259170	alpha-Mannosidase class I a	alpha-Man-Ia	The gene alpha-Mannosidase class I a is referred to in FlyBase by the symbol Dmel\Œ±-Man-Ia (CG42275, FBgn0259170). It is a protein_coding_gene from Dmel. It has 9 annotated transcripts and 9 polypeptides (3 unique). Gene sequence location is X:10266792..10325958. Its molecular function is described by: mannosyl-oligosaccharide 1,2-alpha-mannosidase activity; calcium ion binding. It is involved i…
LOC128679990	LOC128679990	lipase 1-like	4429.19	4.11564	0.704506	5.84189	5.16125e-09	1.14266e-07	up	FBpp0079683	2.95e-82
LOC128673557	LOC128673557	uncharacterized LOC128673557	3227.05	-2.33266	0.399652	-5.83674	5.32336e-09	1.17388e-07	down	FBpp0311397	1.61e-37
LOC128678770	Ace	uncharacterized protein	87.7021	9.71915	1.66513	5.83686	5.31925e-09	1.17388e-07	up	FBpp0308999	3.7e-51
LOC128683841	LOC128683841	sodium-coupled monocarboxylate transporter 1-like	2298.58	1.72957	0.29664	5.83052	5.52565e-09	1.21608e-07	up	FBpp0079253	5.46e-150	FBgn0031998	Sodium/solute co-transporter-like 5A11	SLC5A11	The gene Sodium/solute co-transporter-like 5A11 is referred to in FlyBase by the symbol Dmel\SLC5A11 (CG8451, FBgn0031998). It is a protein_coding_gene from Dmel. It has one annotated transcript and one polypeptide. Gene sequence location is 2L:8200465..8205132. Its molecular function is described by: symporter activity; transmembrane transporter activity. It is involved in the biological process…
LOC128671362	LOC128671362	uncharacterized protein	18.9947	5.96375	1.02446	5.82134	5.8378e-09	1.28224e-07	up	FBpp0304091	4.73e-16
LOC128675490	LOC128675490	frizzled-10-like	658.601	3.41069	0.585982	5.82048	5.86789e-09	1.28631e-07	up	FBpp0311620	1.49e-52	FBgn0027343	frizzled 3	fz3	The gene frizzled 3 is referred to in FlyBase by the symbol Dmel\fz3 (CG16785, FBgn0027343). It is a protein_coding_gene from Dmel. It has 3 annotated transcripts and 3 polypeptides (2 unique). Gene sequence location is X:769945..784222. Its molecular function is described by: transmembrane signaling receptor activity; RNA binding; Wnt-protein binding. It is involved in the biological process des…
LOC128682636	LOC128682636	uncharacterized protein	6169.67	2.67002	0.459264	5.81368	6.11134e-09	1.33705e-07	up	FBpp0084388	4.9e-30
LOC128679217	Ptip	PAX transcription activation domain interacting protein	1029.94	1.19594	0.205981	5.80604	6.39671e-09	1.39674e-07	up	FBpp0075526	1.22e-123	FBgn0052133	PAX transcription activation domain interacting protein	Ptip	The gene PAX transcription activation domain interacting protein is referred to in FlyBase by the symbol Dmel\Ptip (CG32133, FBgn0052133). It is a protein_coding_gene from Dmel. It has one annotated transcript and one polypeptide. Gene sequence location is 3L:14020315..14029121. Its molecular function is unknown. It is involved in the biological process described with: anterior/posterior pattern …
LOC128679548	LOC128679548	uncharacterized protein	1233.11	1.69717	0.292778	5.7968	6.75934e-09	1.47303e-07	up	FBpp0291530	3.33e-88
LOC128672913	LOC128672913	mitochondrial cardiolipin hydrolase-like	507.977	-1.56106	0.269684	-5.78847	7.1031e-09	1.54191e-07	down	FBpp0079900	7.56e-18	FBgn0261266	zucchini	zuc	The gene zucchini is referred to in FlyBase by the symbol Dmel\zuc (CG12314, FBgn0261266). It is a protein_coding_gene from Dmel. It has one annotated transcript and one polypeptide. Gene sequence location is 2L:11988735..11989882. Its molecular function is described by: RNA endonuclease activity, producing 5'-phosphomonoesters; cardiolipin hydrolase activity. It is involved in the biological pro…
LOC128674591	l(3)76BDm	lethal (3) 76BDm	1269.47	0.799297	0.13808	5.78863	7.0961e-09	1.54191e-07	up	FBpp0306028	0	FBgn0260655	lethal (3) 76BDm	l(3)76BDm	The gene lethal (3) 76BDm is referred to in FlyBase by the symbol Dmel\l(3)76BDm (CG8793, FBgn0260655). It is a protein_coding_gene from Dmel. It has 2 annotated transcripts and 2 polypeptides (1 unique). Gene sequence location is 3L:19613427..19618521. Its molecular function is described by: . It is involved in the biological process described with: endoplasmic reticulum to Golgi vesicle-mediate…
LOC128678029	LOC128678029	uncharacterized LOC128678029	341.033	6.90167	1.19266	5.78678	7.1749e-09	1.55145e-07	up
LOC128682361	fbl	fumble	9733.55	0.905304	0.156442	5.78685	7.1719e-09	1.55145e-07	up	FBpp0077845	0	FBgn0011205	fumble	fbl	The gene fumble is referred to in FlyBase by the symbol Dmel\fbl (CG5725, FBgn0011205). It is a protein_coding_gene from Dmel. It has 7 annotated transcripts and 7 polypeptides (6 unique). Gene sequence location is 3L:20384429..20391913. Its molecular function is described by: pantothenate kinase activity; ATP binding. It is involved in the biological process described with 13 unique terms, many …
LOC128673274	Noc2	Nucleolar complex protein 2	1027.79	-1.23167	0.212858	-5.78636	7.19284e-09	1.55232e-07	down	FBpp0081001	0	FBgn0032925	Nucleolar complex protein 2	Noc2	The gene Nucleolar complex protein 2 is referred to in FlyBase by the symbol Dmel\Noc2 (CG9246, FBgn0032925). It is a protein_coding_gene from Dmel. It has one annotated transcript and one polypeptide. Gene sequence location is 2L:21163641..21166090. Its molecular function is described by: transcription corepressor activity; histone binding. It is involved in the biological process described with…
LOC128670569	LOC128670569	uncharacterized protein	2808.09	-0.541236	0.0935466	-5.78573	7.21964e-09	1.55508e-07	down	FBpp0312167	2.09e-40
LOC128678421	LOC128678421	uncharacterized protein	3555.41	0.901817	0.156218	5.77282	7.79551e-09	1.67588e-07	up	FBpp0306036	3.09e-140
LOC128681322	SLC16A5	monocarboxylate transporter 6-like	325.128	-4.35084	0.754316	-5.76793	8.02501e-09	1.7219e-07	down	FBpp0304668	2.65e-30
LOC128681999	LOC128681999	inactive peptidyl-prolyl cis-trans isomerase shutdown-like	640.171	-0.880505	0.152747	-5.76447	8.19138e-09	1.75422e-07	down	FBpp0072146	2.7e-36	FBgn0003401	shutdown	shu	The gene shutdown is referred to in FlyBase by the symbol Dmel\shu (CG4735, FBgn0003401). It is a protein_coding_gene from Dmel. It has one annotated transcript and one polypeptide. Gene sequence location is 2R:23841461..23843286. Its molecular function is described by: Hsp90 protein binding; peptidyl-prolyl cis-trans isomerase activity. It is involved in the biological process described with 6 u…
LOC128675899	betaggt-I	beta subunit of type I geranylgeranyl transferase	954.183	1.4341	0.249303	5.75244	8.79645e-09	1.88018e-07	up	FBpp0303558	7.72e-133	FBgn0015000	beta subunit of type I geranylgeranyl transferase	betaggt-I	The gene beta subunit of type I geranylgeranyl transferase is referred to in FlyBase by the symbol Dmel\Œ≤ggt-I (CG3469, FBgn0015000). It is a protein_coding_gene from Dmel. It has 2 annotated transcripts and 2 polypeptides (all unique). Gene sequence location is 2L:4945579..4948324. Its molecular function is described by: CAAX-protein geranylgeranyltransferase activity; protein geranylgeranyltra…
LOC128682097	Invadolysin	invadolysin	1280.34	1.01925	0.177261	5.74997	8.92608e-09	1.90423e-07	up	FBpp0081659	0	FBgn0086359	Invadolysin	Invadolysin	The gene Invadolysin is referred to in FlyBase by the symbol Dmel\Invadolysin (CG3953, FBgn0086359). It is a protein_coding_gene from Dmel. It has one annotated transcript and one polypeptide. Gene sequence location is 3R:10144668..10159134. Its molecular function is described by: metalloendopeptidase activity; peptidase activity. It is involved in the biological process described with 15 unique …
LOC128674838	Trm7-32	tRNA methyltransferase 7-32	626.16	-0.901243	0.157048	-5.73863	9.54435e-09	2.03224e-07	down	FBpp0082832	2.73e-103	FBgn0038471	tRNA methyltransferase 7-32	Trm7-32	The gene tRNA methyltransferase 7-32 is referred to in FlyBase by the symbol Dmel\Trm7-32 (CG5220, FBgn0038471). It is a protein_coding_gene from Dmel. It has one annotated transcript and one polypeptide. Gene sequence location is 3R:17040682..17041895. Its molecular function is described by: tRNA (cytidine(32)/guanosine(34)-2'-O)-methyltransferase activity; S-adenosyl-L-methionine binding; tRNA …
LOC128674807	mip40	Myb-interacting protein 40	280.605	-1.31467	0.229254	-5.73456	9.77629e-09	2.07765e-07	down	FBpp0085744	2.18e-13	FBgn0034430	Myb-interacting protein 40	mip40	The gene Myb-interacting protein 40 is referred to in FlyBase by the symbol Dmel\mip40 (CG15119, FBgn0034430). It is a protein_coding_gene from Dmel. It has one annotated transcript and one polypeptide. Gene sequence location is 2R:19291105..19292196. Its molecular function is described by: . It is involved in the biological process described with: eggshell chorion gene amplification; oogenesis; …
LOC128673548	LOC128673548	uncharacterized LOC128673548	74.7339	4.42508	0.77191	5.73264	9.88814e-09	2.09742e-07	up	FBpp0308009	2.47e-27	FBgn0038087	beaten path Va	beat-Va	The gene beaten path Va is referred to in FlyBase by the symbol Dmel\beat-Va (CG10134, FBgn0038087). It is a protein_coding_gene from Dmel. It has 3 annotated transcripts and 3 polypeptides (1 unique). Gene sequence location is 3R:12840560..12848419. Its molecular function is described by: . It is involved in the biological process described with: heterophilic cell-cell adhesion via plasma membra…
LOC128681213	LOC128681213	uncharacterized protein	227.064	3.84541	0.671339	5.72797	1.0164e-08	2.15183e-07	up	FBpp0077786	1.7e-12
LOC128683876	Sod3	superoxide dismutase [Cu-Zn]-like	2975.13	-3.39001	0.592027	-5.7261	1.02763e-08	2.17147e-07	down	FBpp0110197	3.81e-51	FBgn0033631	Superoxide dismutase 3	Sod3	The gene Superoxide dismutase 3 is referred to in FlyBase by the symbol Dmel\Sod3 (CG9027, FBgn0033631). It is a protein_coding_gene from Dmel. It has 5 annotated transcripts and 5 polypeptides (3 unique). Gene sequence location is 2R:11380347..11384114. Its molecular function is described by: superoxide dismutase activity; copper ion binding. It is involved in the biological process described wi…
LOC128672809	LPCAT	Lysophosphatidylcholine acyltransferase	254.319	3.57415	0.624738	5.72103	1.05879e-08	2.23308e-07	up	FBpp0110147	4.73e-146	FBgn0052699	Lysophosphatidylcholine acyltransferase	LPCAT	The gene Lysophosphatidylcholine acyltransferase is referred to in FlyBase by the symbol Dmel\LPCAT (CG32699, FBgn0052699). It is a protein_coding_gene from Dmel. It has one annotated transcript and one polypeptide. Gene sequence location is X:9571537..9579987. Its molecular function is described by: calcium ion binding; 1-acylglycerophosphocholine O-acyltransferase activity; O-acyltransferase ac…
LOC128680928	LOC128680928	uncharacterized protein	1978.52	2.75187	0.481062	5.7204	1.06277e-08	2.23723e-07	up	FBpp0110110	1.48e-30
LOC128679095	LOC128679095	serine/arginine repetitive matrix protein 1-like	404.357	1.35033	0.236199	5.71691	1.08479e-08	2.27928e-07	up
LOC128673019	LOC128673019	uncharacterized LOC128673019	191.768	2.41002	0.421691	5.71513	1.09619e-08	2.29891e-07	up
LOC128677346	LOC128677346	uncharacterized protein	1128.73	0.631374	0.110484	5.71461	1.09959e-08	2.30169e-07	up	FBpp0084028	8.69e-36
LOC128671619	LOC128671619	aminopeptidase N-like	2267.52	1.43103	0.250475	5.71325	1.10836e-08	2.3157e-07	up	FBpp0084751	1.82e-42	FBgn0039640	Suppressor of ER stress-induced death	superdeath	The gene Suppressor of ER stress-induced death is referred to in FlyBase by the symbol Dmel\superdeath (CG14516, FBgn0039640). It is a protein_coding_gene from Dmel. It has 3 annotated transcripts and 3 polypeptides (2 unique). Gene sequence location is 3R:29138662..29145787. Its molecular function is described by: metalloaminopeptidase activity; peptide binding; metallopeptidase activity; zinc i…
LOC128683825	LOC128683825	uncharacterized protein	45.733	3.74447	0.657952	5.6911	1.26222e-08	2.63222e-07	up	FBpp0074149	1.63e-49
LOC128675248	Shark	SH2 ankyrin repeat kinase	2888.58	1.66284	0.292625	5.68251	1.32731e-08	2.76278e-07	up	FBpp0086382	2.11e-111	FBgn0015295	SH2 ankyrin repeat kinase	Shark	The gene SH2 ankyrin repeat kinase is referred to in FlyBase by the symbol Dmel\Shark (CG18247, FBgn0015295). It is a protein_coding_gene from Dmel. It has one annotated transcript and one polypeptide. Gene sequence location is 2R:16199426..16202884. Its molecular function is described by: non-membrane spanning protein tyrosine kinase activity; protein tyrosine kinase activity; ATP binding. It is…
LOC128683777	tim	timeless	10389.1	-0.719223	0.126609	-5.68067	1.34166e-08	2.78745e-07	down	FBpp0305456	0	FBgn0014396	timeless	tim	The gene timeless is referred to in FlyBase by the symbol Dmel\tim (CG3234, FBgn0014396). It is a protein_coding_gene from Dmel. It has 10 annotated transcripts and 10 polypeptides (9 unique). Gene sequence location is 2L:3493986..3508119. Its molecular function is described by: DNA binding; protein binding. It is involved in the biological process described with 20 unique terms, many of which gr…
LOC128682612	LOC128682612	uncharacterized protein	2116.88	-1.36382	0.240175	-5.67843	1.35936e-08	2.81896e-07	down	FBpp0086334	5.83e-30
LOC128673639	Cht7	Chitinase 7	165.157	4.26253	0.751116	5.67494	1.3874e-08	2.87177e-07	up	FBpp0072985	0	FBgn0035398	Chitinase 7	Cht7	The gene Chitinase 7 is referred to in FlyBase by the symbol Dmel\Cht7 (CG1869, FBgn0035398). It is a protein_coding_gene from Dmel. It has one annotated transcript and one polypeptide. Gene sequence location is 3L:3090985..3106958. Its molecular function is described by: chitin binding; hydrolase activity, hydrolyzing O-glycosyl compounds; chitinase activity. It is involved in the biological pro…
LOC128674821	LOC128674821	titin-like	3030.63	-0.632614	0.111501	-5.67361	1.39818e-08	2.8887e-07	down	FBpp0305773	1.75e-10	FBgn0036624	RING-associated factor 2	RAF2	The gene RING-associated factor 2 is referred to in FlyBase by the symbol Dmel\RAF2 (CG4877, FBgn0036624). It is a protein_coding_gene from Dmel. It has 3 annotated transcripts and 3 polypeptides (1 unique). Gene sequence location is 3L:16386327..16390816. Its molecular function is described by: DNA-binding transcription factor activity, RNA polymerase II-specific. It is involved in the biologica…
LOC128674729	LOC128674729	metabotropic glutamate receptor 2-like	38.7476	4.25922	0.750861	5.67245	1.40771e-08	2.89304e-07	up	FBpp0303458	0	FBgn0050361	mangetout	mtt	The gene mangetout is referred to in FlyBase by the symbol Dmel\mtt (CG30361, FBgn0050361). It is a protein_coding_gene from Dmel. It has 5 annotated transcripts and 5 polypeptides (all unique). Gene sequence location is 2R:8473956..8532294. Its molecular function is described by: G protein-coupled receptor activity. It is involved in the biological process described with: G protein-coupled recep…
LOC128679450	Gba1a	lysosomal acid glucosylceramidase-like	97.5462	4.69068	0.82693	5.6724	1.40807e-08	2.89304e-07	up	FBpp0306807	4.16e-108	FBgn0051414	Glucocerebrosidase 1b	Gba1b	The gene Glucocerebrosidase 1b is referred to in FlyBase by the symbol Dmel\Gba1b (CG31414, FBgn0051414). It is a protein_coding_gene from Dmel. It has 2 annotated transcripts and 2 polypeptides (1 unique). Gene sequence location is 3R:23704804..23708512. Its molecular function is described by: glucosyltransferase activity; glucosylceramidase activity. It is involved in the biological process des…
LOC128681740	CdGAPr	Cd GTPase activating protein-related	195.073	1.25872	0.221892	5.67266	1.40593e-08	2.89304e-07	up	FBpp0304488	4.51e-173	FBgn0032821	Cd GTPase activating protein-related	CdGAPr	The gene Cd GTPase activating protein-related is referred to in FlyBase by the symbol Dmel\CdGAPr (CG10538, FBgn0032821). It is a protein_coding_gene from Dmel. It has 4 annotated transcripts and 4 polypeptides (3 unique). Gene sequence location is 2L:19774874..19791882. Its molecular function is described by: GTPase activator activity. It is involved in the biological process described with: sma…
LOC128674073	spri	sprint	643.232	1.92268	0.339256	5.66733	1.45043e-08	2.97458e-07	up	FBpp0307842	3.54e-114	FBgn0085443	sprint	spri	The gene sprint is referred to in FlyBase by the symbol Dmel\spri (CG34414, FBgn0085443). It is a protein_coding_gene from Dmel. It has 13 annotated transcripts and 13 polypeptides (8 unique). Gene sequence location is X:10490069..10585422. Its molecular function is described by: guanyl-nucleotide exchange factor activity; receptor tyrosine kinase binding; small GTPase binding; protein kinase bin…
LOC128681776	LOC128681776	uncharacterized protein	3413.81	3.07632	0.543056	5.66482	1.47177e-08	3.0128e-07	up	FBpp0311450	3.02e-60
LOC128682120	LOC128682120	heat shock protein 68-like	114.139	2.58207	0.456054	5.66176	1.49829e-08	3.06146e-07	up	FBpp0083974	0	FBgn0001230	Heat shock protein 68	Hsp68	The gene Heat shock protein 68 is referred to in FlyBase by the symbol Dmel\Hsp68 (CG5436, FBgn0001230). It is a protein_coding_gene from Dmel. It has one annotated transcript and one polypeptide. Gene sequence location is 3R:24055080..24057310. Its molecular function is described by: protein folding chaperone; ATP hydrolysis activity; ATP binding; heat shock protein binding; ATP-dependent protei…
LOC128677188	CLS	Cardiolipin synthase	1883.39	0.981039	0.173309	5.66064	1.50812e-08	3.07589e-07	up	FBpp0303777	2.23e-84	FBgn0039360	Cardiolipin synthase	CLS	The gene Cardiolipin synthase is referred to in FlyBase by the symbol Dmel\CLS (CG4774, FBgn0039360). It is a protein_coding_gene from Dmel. It has 4 annotated transcripts and 4 polypeptides (1 unique). Gene sequence location is 3R:25685236..25687370. Its molecular function is described by: cardiolipin synthase (CMP-forming); phosphotransferase activity, for other substituted phosphate groups. It…
LOC128671147	Nrx-IV	Neurexin IV	2427.44	1.22303	0.216327	5.6536	1.5712e-08	3.19869e-07	up	FBpp0075731	0	FBgn0013997	Neurexin IV	Nrx-IV	The gene Neurexin IV is referred to in FlyBase by the symbol Dmel\Nrx-IV (CG6827, FBgn0013997). It is a protein_coding_gene from Dmel. It has 2 annotated transcripts and 2 polypeptides (all unique). Gene sequence location is 3L:12146519..12156990. Its molecular function is unknown. It is involved in the biological process described with 13 unique terms, many of which group under: cell-cell juncti…
LOC128670046	LOC128670046	uncharacterized LOC128670046	446.613	-1.1667	0.207061	-5.63454	1.75527e-08	3.56042e-07	down	FBpp0310098	9.99e-17
LOC128682187	LOC128682187	lysosomal alpha-mannosidase-like	175.208	-1.54826	0.274774	-5.63468	1.75382e-08	3.56042e-07	down	FBpp0079620	6.68e-104	FBgn0027611	Lysosomal alpha-mannosidase II	LManII	The gene Lysosomal alpha-mannosidase II is referred to in FlyBase by the symbol Dmel\LManII (CG6206, FBgn0027611). It is a protein_coding_gene from Dmel. It has 2 annotated transcripts and 2 polypeptides (all unique). Gene sequence location is 2L:10457658..10462472. Its molecular function is described by: mannosyl-oligosaccharide 1,2-alpha-mannosidase activity; carbohydrate binding; alpha-mannosi…
LOC128669081	ras	raspberry	2558.66	-1.47987	0.263198	-5.62267	1.88033e-08	3.80272e-07	down	FBpp0304573	0	FBgn0003204	raspberry	ras	The gene raspberry is referred to in FlyBase by the symbol Dmel\ras (CG1799, FBgn0003204). It is a protein_coding_gene from Dmel. It has 5 annotated transcripts and 5 polypeptides (2 unique). Gene sequence location is X:10744502..10749097. Its molecular function is described by: IMP dehydrogenase activity. It is involved in the biological process described with: axon guidance; purine nucleotide b…
LOC128669752	UbcE2M	NEDD8-conjugating enzyme UbcE2M	2267.25	-0.820837	0.14599	-5.62255	1.88155e-08	3.80272e-07	down	FBpp0304449	3.02e-105	FBgn0035853	NEDD8-conjugating enzyme UbcE2M	UbcE2M	The gene NEDD8-conjugating enzyme UbcE2M is referred to in FlyBase by the symbol Dmel\UbcE2M (CG7375, FBgn0035853). It is a protein_coding_gene from Dmel. It has 3 annotated transcripts and 3 polypeptides (1 unique). Gene sequence location is 3L:8195847..8197987. Its molecular function is described by: NEDD8 transferase activity; NEDD8 conjugating enzyme activity. It is involved in the biological…
LOC128670755	CPR90	cuticular protein RR-2 motif 90	24637.3	9.85853	1.75611	5.61385	1.97879e-08	3.99199e-07	up	FBpp0305270	2.81e-16
LOC128673599	LOC128673599	uncharacterized LOC128673599	2907.64	-0.977748	0.174344	-5.60815	2.04503e-08	4.11817e-07	down
LOC128677792	Lip3-like	lipase 3-like	15355.8	7.8183	1.39495	5.60471	2.08602e-08	4.19312e-07	up	FBpp0079682	7.71e-118	FBgn0032264	Lipase 4	Lip4	The gene Lipase 4 is referred to in FlyBase by the symbol Dmel\Lip4 (CG6113, FBgn0032264). It is a protein_coding_gene from Dmel. It has 3 annotated transcripts and 3 polypeptides (all unique). Gene sequence location is 2L:10527572..10531778. Its molecular function is described by: triacylglycerol lipase activity; serine hydrolase activity; hydrolase activity, acting on ester bonds. It is involve…
LOC128680207	LOC128680207	uncharacterized protein	1027.71	-1.52565	0.272318	-5.60248	2.11302e-08	4.23974e-07	down	FBpp0079305	1.1e-96
LOC128677876	LOC128677876	uncharacterized protein	1281.98	-0.912551	0.162982	-5.5991	2.15468e-08	4.31556e-07	down	FBpp0307720	4.44e-111
LOC128669822	Rim	Rab3 interacting molecule	175.915	-6.34917	1.13423	-5.59779	2.17096e-08	4.33258e-07	down	FBpp0307704	1.04e-93	FBgn0053547	Rab3 interacting molecule	Rim	The gene Rab3 interacting molecule is referred to in FlyBase by the symbol Dmel\Rim (CG33547, FBgn0053547). It is a protein_coding_gene from Dmel. It has 14 annotated transcripts and 14 polypeptides (12 unique). Gene sequence location is 3R:17872748..17916578. Its molecular function is described by: structural constituent of presynaptic active zone; small GTPase binding. It is involved in the bio…
LOC128680930	LOC128680930	uncharacterized LOC128680930	12.4177	4.45629	0.79605	5.59801	2.16829e-08	4.33258e-07	up
LOC128676943	ClpP	Caseinolytic protease proteolytic subunit	1458.55	-0.631156	0.112903	-5.59023	2.26765e-08	4.51744e-07	down	FBpp0304498	5.82e-109	FBgn0032229	Caseinolytic protease proteolytic subunit	ClpP	The gene Caseinolytic protease proteolytic subunit is referred to in FlyBase by the symbol Dmel\ClpP (CG5045, FBgn0032229). It is a protein_coding_gene from Dmel. It has 2 annotated transcripts and 2 polypeptides (1 unique). Gene sequence location is 2L:10356795..10358078. Its molecular function is described by: serine-type endopeptidase activity; serine hydrolase activity; ATPase binding; ATP-de…
LOC128671902	LOC128671902	uncharacterized LOC128671902	12469.5	-2.35215	0.420882	-5.58861	2.28889e-08	4.55163e-07	down	FBpp0297280	1.5e-15
LOC128670481	LOC128670481	uncharacterized LOC128670481	336.818	4.14613	0.74208	5.58716	2.30807e-08	4.57343e-07	up	FBpp0305528	1.21e-45	FBgn0039584	beaten path VI	beat-VI	The gene beaten path VI is referred to in FlyBase by the symbol Dmel\beat-VI (CG14064, FBgn0039584). It is a protein_coding_gene from Dmel. It has 2 annotated transcripts and 2 polypeptides (1 unique). Gene sequence location is 3R:28418208..28474814. Its molecular function is described by: . It is involved in the biological process described with: heterophilic cell-cell adhesion via plasma membra…
LOC128677354	LOC128677354	zinc transporter ZIP2-like	55.8622	3.19854	0.572472	5.58725	2.30698e-08	4.57343e-07	up	FBpp0085472	2.27e-80	FBgn0033096	Zinc/iron regulated transporter-related protein 42C.1	Zip42C.1	The gene Zinc/iron regulated transporter-related protein 42C.1 is referred to in FlyBase by the symbol Dmel\Zip42C.1 (CG9428, FBgn0033096). It is a protein_coding_gene from Dmel. It has one annotated transcript and one polypeptide. Gene sequence location is 2R:6716342..6717707. Its molecular function is described by: zinc ion transmembrane transporter activity; metal ion transmembrane transporter…
LOC128678160	LOC128678160	uncharacterized LOC128678160	399.272	3.57805	0.640479	5.58653	2.31651e-08	4.582e-07	up
LOC128680441	LOC128680441	uncharacterized LOC128680441	108.246	-1.29739	0.232277	-5.58551	2.33009e-08	4.60069e-07	down
LOC128675928	EndoA	Endophilin A	1022.82	1.10057	0.197137	5.58278	2.36699e-08	4.66528e-07	up	FBpp0428610	1.7e-176	FBgn0038659	Endophilin A	EndoA	The gene Endophilin A is referred to in FlyBase by the symbol Dmel\EndoA (CG14296, FBgn0038659). It is a protein_coding_gene from Dmel. It has 4 annotated transcripts and 4 polypeptides (1 unique). Gene sequence location is 3R:18906609..18911117. Its molecular function is described by: phospholipid binding. It is involved in the biological process described with 9 unique terms, many of which grou…
LOC128675179	LOC128675179	uncharacterized LOC128675179	3422.13	-0.779504	0.139638	-5.58233	2.37324e-08	4.66933e-07	down	FBpp0310728	6.88e-16	FBgn0038747	Rho GTPase activating protein at 92B	RhoGAP92B	The gene Rho GTPase activating protein at 92B is referred to in FlyBase by the symbol Dmel\RhoGAP92B (CG4755, FBgn0038747). It is a protein_coding_gene from Dmel. It has 5 annotated transcripts and 5 polypeptides (4 unique). Gene sequence location is 3R:19905164..19914272. Its molecular function is described by: GTPase activator activity; phospholipid binding; SH3 domain binding. It is involved i…
LOC128683610	pelo	pelota	1480.61	-0.685923	0.122915	-5.58045	2.39896e-08	4.7116e-07	down	FBpp0079444	0	FBgn0011207	pelota	pelo	The gene pelota is referred to in FlyBase by the symbol Dmel\pelo (CG3959, FBgn0011207). It is a protein_coding_gene from Dmel. It has one annotated transcript and one polypeptide. Gene sequence location is 2L:9700810..9708883. Its molecular function is described by: RNA endonuclease activity; protein binding. It is involved in the biological process described with 16 unique terms, many of which …
LOC128674689	ppk17	pickpocket 17	62.999	3.72977	0.668996	5.57517	2.47294e-08	4.84835e-07	up	FBpp0310327	7.63e-78	FBgn0032602	pickpocket 17	ppk17	The gene pickpocket 17 is referred to in FlyBase by the symbol Dmel\ppk17 (CG13278, FBgn0032602). It is a protein_coding_gene from Dmel. It has 2 annotated transcripts and 2 polypeptides (1 unique). Gene sequence location is 2L:16758184..16760554. Its molecular function is described by: sodium channel activity; ligand-gated sodium channel activity. It is involved in the biological process describ…
LOC128673176	LOC128673176	p21-activated protein kinase-interacting protein 1-like	642.9	-1.30706	0.234496	-5.57389	2.49117e-08	4.87551e-07	down	FBpp0073835	4.2e-76
LOC128680279	daw	dawdle	255.492	3.52423	0.632572	5.57128	2.5288e-08	4.94047e-07	up	FBpp0307150	3.29e-73	FBgn0031461	dawdle	daw	The gene dawdle is referred to in FlyBase by the symbol Dmel\daw (CG16987, FBgn0031461). It is a protein_coding_gene from Dmel. It has 3 annotated transcripts and 3 polypeptides (1 unique). Gene sequence location is 2L:2805261..2812376. Its molecular function is described by: growth factor activity; receptor ligand activity; hormone activity; cytokine activity. It is involved in the biological pr…
LOC128674324	LOC128674324	neuroglobin-like	451.674	-2.66649	0.47916	-5.56494	2.62247e-08	5.11451e-07	down
LOC128683591	LOC128683591	uncharacterized protein	1169.02	-0.677329	0.121986	-5.55253	2.81561e-08	5.48158e-07	down	FBpp0083670	7.05e-149
LOC128681578	sel	seele	3236.14	1.70301	0.306732	5.5521	2.82258e-08	5.48555e-07	up	FBpp0087519	1.66e-33	FBgn0263260	seele	sel	The gene seele is referred to in FlyBase by the symbol Dmel\sel (CG12918, FBgn0263260). It is a protein_coding_gene from Dmel. It has one annotated transcript and one polypeptide. Gene sequence location is 2R:10050862..10052167. Its molecular function is described by: protein-folding chaperone binding. It is involved in the biological process described with: chaperone-mediated protein folding; po…
LOC128670955	dmrt93B	doublesex-Mab related 93B	30.2231	4.73187	0.853005	5.5473	2.90121e-08	5.62856e-07	up	FBpp0083410	4.08e-57	FBgn0038851	doublesex-Mab related 93B	dmrt93B	The gene doublesex-Mab related 93B is referred to in FlyBase by the symbol Dmel\dmrt93B (CG5737, FBgn0038851). It is a protein_coding_gene from Dmel. It has one annotated transcript and one polypeptide. Gene sequence location is 3R:21074007..21076798. Its molecular function is described by: RNA polymerase II transcription regulatory region sequence-specific DNA binding; DNA-binding transcription …
LOC128679713	Lipf	gastric triacylglycerol lipase-like	37.7878	7.87861	1.42454	5.53065	3.19054e-08	6.1791e-07	up	FBpp0079693	9.76e-66
LOC135309769	LOC135309769	uncharacterized LOC135309769	984.668	5.07078	0.917188	5.52861	3.22779e-08	6.24039e-07	up
LOC128682817	Ae2	Anion exchanger 2	197.505	4.45249	0.805814	5.52546	3.28625e-08	6.34241e-07	up	FBpp0076050	0	FBgn0036043	Anion exchanger 2	Ae2	The gene Anion exchanger 2 is referred to in FlyBase by the symbol Dmel\Ae2 (CG8177, FBgn0036043). It is a protein_coding_gene from Dmel. It has 13 annotated transcripts and 13 polypeptides (8 unique). Gene sequence location is 3L:9763544..9786466. Its molecular function is described by: monoatomic anion transmembrane transporter activity; solute:inorganic anion antiporter activity. It is involve…
LOC128674984	LOC128674984	uncharacterized protein	2481.95	-0.683506	0.123811	-5.52055	3.37945e-08	6.511e-07	down	FBpp0308230	6.98e-10
LOC128669277	LOC128669277	N-acetylgalactosaminyltransferase 6-like	288.808	1.22809	0.222728	5.51386	3.51051e-08	6.75183e-07	up	FBpp0305633	0	FBgn0035375	Polypeptide N-Acetylgalactosaminyltransferase 6	Pgant6	The gene Polypeptide N-Acetylgalactosaminyltransferase 6 is referred to in FlyBase by the symbol Dmel\Pgant6 (CG2103, FBgn0035375). It is a protein_coding_gene from Dmel. It has 3 annotated transcripts and 3 polypeptides (1 unique). Gene sequence location is 3L:2782255..2786010. Its molecular function is described by: polypeptide N-acetylgalactosaminyltransferase activity. It is involved in the b…
LOC128681673	Hydr1	alpha/beta hydrolase 1	1403.16	0.945157	0.171565	5.50903	3.60824e-08	6.92782e-07	up	FBpp0308454	8.91e-136	FBgn0033382	alpha/beta hydrolase 1	Hydr1	The gene alpha/beta hydrolase 1 is referred to in FlyBase by the symbol Dmel\Hydr1 (CG8058, FBgn0033382). It is a protein_coding_gene from Dmel. It has 5 annotated transcripts and 5 polypeptides (2 unique). Gene sequence location is 2R:9132480..9135453. Its molecular function is described by: monoacylglycerol lipase activity; lipase activity; acetylesterase activity. It is involved in the biologi…
LOC128679867	l(2)k09848	lethal (2) k09848	665.171	-1.5808	0.287131	-5.50552	3.6809e-08	7.05517e-07	down	FBpp0291670	1.59e-55	FBgn0284246	lethal (2) k09848	l(2)k09848	The gene lethal (2) k09848 is referred to in FlyBase by the symbol Dmel\l(2)k09848 (CG7845, FBgn0284246). It is a protein_coding_gene from Dmel. It has 2 annotated transcripts and 2 polypeptides (1 unique). Gene sequence location is 2R:6074471..6076367. Its molecular function is unknown. It is involved in the biological process described with: ribosomal large subunit biogenesis; muscle cell cellu…
LOC128676740	ex	expanded	943.741	1.21878	0.22166	5.49841	3.83237e-08	7.33286e-07	up	FBpp0302878	3.11e-105	FBgn0004583	expanded	ex	The gene expanded is referred to in FlyBase by the symbol Dmel\ex (CG4114, FBgn0004583). It is a protein_coding_gene from Dmel. It has 2 annotated transcripts and 2 polypeptides (1 unique). Gene sequence location is 2L:431227..448701. Its molecular function is described by: protein binding; protein sequestering activity; DNA-binding transcription factor binding; kinase binding. It is involved in …
LOC128678231	AnxB9	Annexin B9	10496.8	2.20325	0.40086	5.4963	3.87835e-08	7.40812e-07	up	FBpp0088505	0	FBgn0000083	Annexin B9	AnxB9	The gene Annexin B9 is referred to in FlyBase by the symbol Dmel\AnxB9 (CG5730, FBgn0000083). It is a protein_coding_gene from Dmel. It has 6 annotated transcripts and 6 polypeptides (3 unique). Gene sequence location is 3R:21065241..21070917. Its molecular function is described by: spectrin binding; calcium ion binding; calcium-dependent phospholipid binding; protein binding; phosphatidylserine …
LOC128678401	DhpD	Dihydropterin deaminase	171.487	2.21479	0.40363	5.48719	4.08382e-08	7.78065e-07	up	FBpp0078625	1.15e-127	FBgn0261436	Dihydropterin deaminase	DhpD	The gene Dihydropterin deaminase is referred to in FlyBase by the symbol Dmel\DhpD (CG18143, FBgn0261436). It is a protein_coding_gene from Dmel. It has one annotated transcript and one polypeptide. Gene sequence location is 3R:4227387..4229238. Its molecular function is described by: zinc ion binding; dihydropterin deaminase activity; guanine deaminase activity. It is involved in the biological …
LOC128682778	LOC128682778	probable H/ACA ribonucleoprotein complex subunit 1	12.7099	7.73976	1.41055	5.48704	4.08736e-08	7.78065e-07	up	FBpp0079185	6.14e-51	FBgn0031957	TweedleE	TwdlE	The gene TweedleE is referred to in FlyBase by the symbol Dmel\TwdlE (CG14534, FBgn0031957). It is a protein_coding_gene from Dmel. It has one annotated transcript and one polypeptide. Gene sequence location is 2L:7857957..7860839. Its molecular function is described by: structural constituent of chitin-based cuticle; structural constituent of chitin-based larval cuticle. It is involved in the bi…
LOC128670490	LOC128670490	uncharacterized LOC128670490	44.159	7.03715	1.28279	5.4858	4.11599e-08	7.81244e-07	up
LOC128670736	Dera	Deoxyribose-phosphate aldolase	945.079	1.21942	0.22229	5.48571	4.11809e-08	7.81244e-07	up	FBpp0312210	2.16e-105	FBgn0033735	Deoxyribose-phosphate aldolase	Dera	The gene Deoxyribose-phosphate aldolase is referred to in FlyBase by the symbol Dmel\Dera (CG8525, FBgn0033735). It is a protein_coding_gene from Dmel. It has 2 annotated transcripts and 2 polypeptides (1 unique). Gene sequence location is 2R:12425483..12426975. Its molecular function is described by: deoxyribose-phosphate aldolase activity. It is involved in the biological process described with…
LOC128673387	phtf	phtf	803.466	0.733908	0.13384	5.48348	4.17033e-08	7.89809e-07	up	FBpp0085459	2.15e-114	FBgn0028579	phtf	phtf	The gene phtf is referred to in FlyBase by the symbol Dmel\phtf (CG3268, FBgn0028579). It is a protein_coding_gene from Dmel. It has one annotated transcript and one polypeptide. Gene sequence location is 2R:6741899..6746141. Its molecular function is described by: channel activity. It is involved in the biological process described with: transmembrane transport. 11 alleles are reported. No pheno…
LOC128677592	LOC128677592	organic cation/carnitine transporter 2-like	410.409	-2.03789	0.371807	-5.48104	4.22827e-08	7.99423e-07	down	FBpp0078124	5.4e-97	FBgn0037140	SLC22A family member	SLC22A	The gene SLC22A family member is referred to in FlyBase by the symbol Dmel\SLC22A (CG7442, FBgn0037140). It is a protein_coding_gene from Dmel. It has one annotated transcript and one polypeptide. Gene sequence location is 3L:21934704..21938636. Its molecular function is described by: choline transmembrane transporter activity; transmembrane transporter activity. It is involved in the biological …
LOC128680917	LOC128680917	photoreceptor-specific nuclear receptor	336.241	4.00433	0.731522	5.47398	4.40038e-08	8.29536e-07	up	FBpp0112948	2.66e-152	FBgn0034012	Hormone receptor 51	Hr51	The gene Hormone receptor 51 is referred to in FlyBase by the symbol Dmel\Hr51 (CG16801, FBgn0034012). It is a protein_coding_gene from Dmel. It has one annotated transcript and one polypeptide. Gene sequence location is 2R:15331325..15339384. Its molecular function is described by 7 unique terms, many of which group under: binding; DNA-binding transcription factor activity; sequence-specific DNA…
LOC128682227	LOC128682227	zinc finger protein OZF-like	183.364	-1.6599	0.303239	-5.4739	4.40244e-08	8.29536e-07	down	FBpp0079846	1.21e-92	FBgn0020309	crooked legs	crol	The gene crooked legs is referred to in FlyBase by the symbol Dmel\crol (CG14938, FBgn0020309). It is a protein_coding_gene from Dmel. It has 9 annotated transcripts and 9 polypeptides (7 unique). Gene sequence location is 2L:11794327..11809438. Its molecular function is described by: RNA polymerase II cis-regulatory region sequence-specific DNA binding; DNA-binding transcription factor activity,…
LOC128672475	Pfdn6	Prefoldin 6	672.67	-1.01407	0.185289	-5.47291	4.42716e-08	8.32785e-07	down	FBpp0303214	1.3e-28	FBgn0036918	Prefoldin 6	Pfdn6	The gene Prefoldin 6 is referred to in FlyBase by the symbol Dmel\Pfdn6 (CG7770, FBgn0036918). It is a protein_coding_gene from Dmel. It has 2 annotated transcripts and 2 polypeptides (1 unique). Gene sequence location is 3L:19923671..19924688. Its molecular function is described by: protein-folding chaperone binding; unfolded protein binding. It is involved in the biological process described wi…
LOC128680874	LOC128680874	uncharacterized protein	302.791	1.74617	0.319288	5.46895	4.52711e-08	8.5015e-07	up	FBpp0289237	3.17e-08
LOC128671062	LOC128671062	ras and EF-hand domain-containing protein-like	1195.12	1.60632	0.294035	5.46301	4.6814e-08	8.77644e-07	up	FBpp0309769	2.94e-63	FBgn0083940	RhoU	RhoU	The gene RhoU is referred to in FlyBase by the symbol Dmel\RhoU (CG34104, FBgn0083940). It is a protein_coding_gene from Dmel. It has 3 annotated transcripts and 3 polypeptides (2 unique). Gene sequence location is X:10086527..10148876. Its molecular function is described by: GTPase activity; protein kinase binding; GTP binding. It is involved in the biological process described with: small GTPas…
LOC128670021	LOC128670021	juvenile hormone esterase-like	211.43	4.82113	0.883067	5.45953	4.77394e-08	8.93489e-07	up	FBpp0113027	5.01e-54
LOC128680943	mim	missing-in-metastasis	1035.04	-2.08352	0.381773	-5.45748	4.82933e-08	9.0234e-07	down	FBpp0291733	1.45e-101	FBgn0053558	missing-in-metastasis	mim	The gene missing-in-metastasis is referred to in FlyBase by the symbol Dmel\mim (CG33558, FBgn0053558). It is a protein_coding_gene from Dmel. It has 13 annotated transcripts and 13 polypeptides (all unique). Gene sequence location is 2R:6924687..6971637. Its molecular function is described by: actin binding; phospholipid binding; SH3 domain binding; protein homodimerization activity. It is invol…
LOC128669475	LOC128669475	uncharacterized LOC128669475	72.7503	4.62231	0.847472	5.45423	4.91852e-08	9.17225e-07	up	FBpp0310712	2.03e-80	FBgn0259834	outsiders	out	The gene outsiders is referred to in FlyBase by the symbol Dmel\out (CG8062, FBgn0259834). It is a protein_coding_gene from Dmel. It has 2 annotated transcripts and 2 polypeptides (1 unique). Gene sequence location is X:19310513..19322106. Its molecular function is described by: transmembrane transporter activity; monocarboxylic acid transmembrane transporter activity. It is involved in the biolo…
LOC128679112	sea	scheggia	5072.21	1.89157	0.346823	5.45398	4.92547e-08	9.17225e-07	up	FBpp0099892	2.27e-159	FBgn0037912	scheggia	sea	The gene scheggia is referred to in FlyBase by the symbol Dmel\sea (CG6782, FBgn0037912). It is a protein_coding_gene from Dmel. It has 4 annotated transcripts and 4 polypeptides (1 unique). Gene sequence location is 3R:11559896..11567054. Its molecular function is described by: citrate secondary active transmembrane transporter activity. It is involved in the biological process described with: c…
LOC128681853	LOC128681853	P protein-like	7310.28	1.18304	0.217287	5.44461	5.19202e-08	9.65247e-07	up	FBpp0307798	0	FBgn0041150	hoepel1	hoe1	The gene hoepel1 is referred to in FlyBase by the symbol Dmel\hoe1 (CG12787, FBgn0041150). It is a protein_coding_gene from Dmel. It has 9 annotated transcripts and 9 polypeptides (4 unique). Gene sequence location is 2L:4908581..4932384. Its molecular function is described by: monoatomic ion transmembrane transporter activity. It is involved in the biological process described with: transmembran…
LOC128681525	LOC128681525	uncharacterized protein	587.618	-1.11465	0.204807	-5.44247	5.25475e-08	9.75282e-07	down	FBpp0085137	3.88e-40
LOC128677559	LOC128677559	uncharacterized LOC128677559	243.307	-1.18209	0.217355	-5.43851	5.3728e-08	9.95533e-07	down	FBpp0271922	4.36e-11	FBgn0034569	dim gamma-tubulin 3	dgt3	The gene dim gamma-tubulin 3 is referred to in FlyBase by the symbol Dmel\dgt3 (CG3221, FBgn0034569). It is a protein_coding_gene from Dmel. It has one annotated transcript and one polypeptide. Gene sequence location is 2R:20992276..20994381. Its molecular function is described by: protein-macromolecule adaptor activity. It is involved in the biological process described with: mitotic spindle ass…
LOC128681778	LOC128681778	fatty acyl-CoA reductase wat-like	1513.29	1.81924	0.335236	5.42676	5.73856e-08	1.06154e-06	up	FBpp0084714	1.89e-144	FBgn0039620	waterproof	wat	The gene waterproof is referred to in FlyBase by the symbol Dmel\wat (CG1443, FBgn0039620). It is a protein_coding_gene from Dmel. It has one annotated transcript and one polypeptide. Gene sequence location is 3R:28992977..29020406. Its molecular function is described by: alcohol-forming very long-chain fatty acyl-CoA reductase activity; alcohol-forming long-chain fatty acyl-CoA reductase activit…
LOC128677220	hth	homothorax	6804.37	1.17412	0.216502	5.42312	5.85663e-08	1.08158e-06	up	FBpp0081733	0	FBgn0001235	homothorax	hth	The gene homothorax is referred to in FlyBase by the symbol Dmel\hth (CG17117, FBgn0001235). It is a protein_coding_gene from Dmel. It has 5 annotated transcripts and 5 polypeptides (4 unique). Gene sequence location is 3R:10507561..10639568. Its molecular function is described by 9 unique terms, many of which group under: binding; DNA-binding transcription factor activity; transcription regulato…
LOC128673468	Ire1	Inositol-requiring enzyme-1	1313.9	1.09393	0.201872	5.41895	5.99504e-08	1.10531e-06	up	FBpp0112160	0	FBgn0261984	Inositol-requiring enzyme-1	Ire1	The gene Inositol-requiring enzyme-1 is referred to in FlyBase by the symbol Dmel\Ire1 (CG4583, FBgn0261984). It is a protein_coding_gene from Dmel. It has one annotated transcript and one polypeptide. Gene sequence location is 3R:19853908..19861291. Its molecular function is described by: protein serine/threonine kinase activity; unfolded protein binding; RNA endonuclease activity; ATP binding. …
LOC128683710	LOC128683710	uncharacterized protein	1325.79	-2.04365	0.377572	-5.41261	6.21141e-08	1.14331e-06	down	FBpp0087045	0
LOC128669323	drd	drop dead	1714.57	-2.74081	0.506448	-5.41182	6.23875e-08	1.14645e-06	down	FBpp0099994	1.85e-152	FBgn0260006	drop dead	drd	The gene drop dead is referred to in FlyBase by the symbol Dmel\drd (CG33968, FBgn0260006). It is a protein_coding_gene from Dmel. It has one annotated transcript and one polypeptide. Gene sequence location is X:15125753..15137311. Its molecular function is described by: acyltransferase activity, transferring groups other than amino-acyl groups. It is involved in the biological process described …
LOC128670039	Pak	p21-activated kinase	1003.87	0.644304	0.119088	5.41033	6.29078e-08	1.15221e-06	up	FBpp0306611	0	FBgn0267698	p21-activated kinase	Pak	The gene p21-activated kinase is referred to in FlyBase by the symbol Dmel\Pak (CG10295, FBgn0267698). It is a protein_coding_gene from Dmel. It has 9 annotated transcripts and 9 polypeptides (2 unique). Gene sequence location is 3R:6350896..6361614. Its molecular function is described by: protein serine/threonine kinase activity; SH3 domain binding; ATP binding; small GTPase binding. It is invol…
LOC128672226	CASK	CASK	566.175	1.07255	0.19823	5.41062	6.28053e-08	1.15221e-06	up	FBpp0290542	0	FBgn0013759	CASK	CASK	The gene CASK is referred to in FlyBase by the symbol Dmel\CASK (CG6703, FBgn0013759). It is a protein_coding_gene from Dmel. It has 8 annotated transcripts and 8 polypeptides (7 unique). Gene sequence location is 3R:21783400..21822674. Its molecular function is described by 6 unique terms, many of which group under: binding; protein binding; signaling receptor binding; transferase activity, tran…
LOC128673470	LOC128673470	ctenidin-1-like	12.342	7.52335	1.39071	5.40974	6.31176e-08	1.15415e-06	up
LOC128672049	Non3	Novel nucleolar protein 3	1086.87	-1.47799	0.273468	-5.40462	6.49468e-08	1.18565e-06	down	FBpp0082984	3.06e-117	FBgn0038585	Novel nucleolar protein 3	Non3	The gene Novel nucleolar protein 3 is referred to in FlyBase by the symbol Dmel\Non3 (CG7993, FBgn0038585). It is a protein_coding_gene from Dmel. It has one annotated transcript and one polypeptide. Gene sequence location is 3R:18223722..18224942. Its molecular function is described by: rRNA binding. It is involved in the biological process described with: maturation of LSU-rRNA; ribosomal large…
LOC128671003	Wdfy2	WD repeat and FYVE domain containing 2	1604.89	0.657517	0.121978	5.39043	7.0289e-08	1.28108e-06	up	FBpp0293060	0	FBgn0032246	WD repeat and FYVE domain containing 2	Wdfy2	The gene WD repeat and FYVE domain containing 2 is referred to in FlyBase by the symbol Dmel\Wdfy2 (CG5168, FBgn0032246). It is a protein_coding_gene from Dmel. It has 2 annotated transcripts and 2 polypeptides (1 unique). Gene sequence location is 2L:10423291..10425482. Its molecular function is described by: protein kinase binding; metal ion binding. The biological processes in which it is invo…
LOC128676606	eIF3k	eukaryotic translation initiation factor 3 subunit k	1356.22	-1.23032	0.228375	-5.38727	7.15359e-08	1.30167e-06	down	FBpp0071587	2.29e-84	FBgn0034654	eukaryotic translation initiation factor 3 subunit k	eIF3k	The gene eukaryotic translation initiation factor 3 subunit k is referred to in FlyBase by the symbol Dmel\eIF3k (CG10306, FBgn0034654). It is a protein_coding_gene from Dmel. It has one annotated transcript and one polypeptide. Gene sequence location is 2R:21685283..21686201. Its molecular function is described by: ribosome binding; translation initiation factor activity. It is involved in the b…
LOC128670544	LOC128670544	uncharacterized protein	810.004	-1.58883	0.29516	-5.38294	7.32793e-08	1.33122e-06	down	FBpp0073098	9.43e-135
LOC128669632	crim	crimpled	880.406	1.31076	0.243531	5.38231	7.35357e-08	1.3337e-06	up	FBpp0075854	4.75e-60	FBgn0036198	crimpled	crim	The gene crimpled is referred to in FlyBase by the symbol Dmel\crim (CG6038, FBgn0036198). It is a protein_coding_gene from Dmel. It has one annotated transcript and one polypeptide. Gene sequence location is 3L:11710507..11711386. Its molecular function is described by: . It is involved in the biological process described with: regulation of tube size, open tracheal system; septate junction asse…
LOC128677044	LOC128677044	putative phospholipase B-like 2	2236.96	2.03045	0.377849	5.37371	7.71341e-08	1.39669e-06	up	FBpp0305772	9.4e-46	FBgn0016031	lamina ancestor	lama	The gene lamina ancestor is referred to in FlyBase by the symbol Dmel\lama (CG10645, FBgn0016031). It is a protein_coding_gene from Dmel. It has 4 annotated transcripts and 4 polypeptides (1 unique). Gene sequence location is 3L:5343619..5355923. Its molecular function is described by: phospholipase activity. It is involved in the biological process described with: dorsal appendage formation; ima…
LOC128681959	LOC128681959	uncharacterized LOC128681959	14.8962	5.08262	0.946969	5.36726	7.9944e-08	1.44522e-06	up
LOC128679373	Nufip	nufip	835.386	-1.26484	0.235681	-5.36673	8.01776e-08	1.4471e-06	down	FBpp0074855	6.51e-07	FBgn0036812	Nufip	Nufip	The gene Nufip is referred to in FlyBase by the symbol Dmel\Nufip (CG4076, FBgn0036812). It is a protein_coding_gene from Dmel. It has one annotated transcript and one polypeptide. Gene sequence location is 3L:18746611..18748367. Its molecular function is described by: RNA binding. It is involved in the biological process described with: box C/D snoRNP assembly. 8 alleles are reported. The phenot…
LOC128673102	LOC128673102	uncharacterized LOC128673102	96.3554	6.14296	1.14597	5.36048	8.30016e-08	1.49082e-06	up
LOC128675522	LOC128675522	uncharacterized LOC128675522	822.663	1.87247	0.349295	5.36071	8.28968e-08	1.49082e-06	up	FBpp0086084	1.21e-129	FBgn0050104	Ecto-5'-nucleotidase 2	NT5E-2	The gene Ecto-5'-nucleotidase 2 is referred to in FlyBase by the symbol Dmel\NT5E-2 (CG30104, FBgn0050104). It is a protein_coding_gene from Dmel. It has 2 annotated transcripts and 2 polypeptides (1 unique). Gene sequence location is 2R:17485002..17493169. Its molecular function is described by: nucleotide binding; hydrolase activity, acting on ester bonds; 5'-nucleotidase activity; metal ion bi…
LOC128680440	LOC128680440	uncharacterized protein	2469.45	-0.980737	0.182945	-5.36083	8.28402e-08	1.49082e-06	down	FBpp0087437	1.5e-38
LOC128678545	LOC128678545	probable serine/threonine-protein kinase fhkC	1511.83	-1.30703	0.243842	-5.36016	8.31503e-08	1.49108e-06	down	FBpp0289206	1.82e-148	FBgn0259678	spaghetti-squash activator	sqa	The gene spaghetti-squash activator is referred to in FlyBase by the symbol Dmel\sqa (CG42347, FBgn0259678). It is a protein_coding_gene from Dmel. It has 3 annotated transcripts and 3 polypeptides (2 unique). Gene sequence location is 2R:9716348..9748121. Its molecular function is described by: ATP binding; protein kinase activity; protein serine/threonine kinase activity; myosin light chain kin…
LOC128671256	LOC128671256	uncharacterized protein	460.7	1.14009	0.213051	5.35124	8.73517e-08	1.5639e-06	up	FBpp0289975	0
LOC128671807	Ttc7	Tetratricopeptide repeat domain 7	81.6667	2.2539	0.421301	5.34986	8.8023e-08	1.57316e-06	up	FBpp0085344	1.5e-175	FBgn0021847	Tetratricopeptide repeat domain 7	Ttc7	The gene Tetratricopeptide repeat domain 7 is referred to in FlyBase by the symbol Dmel\Ttc7 (CG8325, FBgn0021847). It is a protein_coding_gene from Dmel. It has 2 annotated transcripts and 2 polypeptides (all unique). Gene sequence location is 2R:6209782..6214122. Its molecular function is unknown. It is involved in the biological process described with: phosphatidylinositol phosphate biosynthet…
LOC128682158	Hand	hand	75.5275	4.24702	0.793895	5.34959	8.81515e-08	1.57316e-06	up	FBpp0079662	9.12e-31	FBgn0032209	Hand	Hand	The gene Hand is referred to in FlyBase by the symbol Dmel\Hand (CG18144, FBgn0032209). It is a protein_coding_gene from Dmel. It has one annotated transcript and one polypeptide. Gene sequence location is 2L:10292679..10295385. Its molecular function is described by: protein dimerization activity; DNA-binding transcription activator activity, RNA polymerase II-specific; DNA-binding transcription…
LOC128682082	LOC128682082	uncharacterized LOC128682082	665.927	-1.12665	0.210699	-5.34719	8.93309e-08	1.59166e-06	down
LOC128673697	LOC128673697	uncharacterized protein	158.454	2.65253	0.496209	5.34559	9.01224e-08	1.6032e-06	up	FBpp0084587	8.23e-27
LOC128675286	LOC128675286	UPAR/Ly6 domain-containing protein CG9338-like	11867	1.98366	0.37224	5.32898	9.87679e-08	1.75419e-06	up	FBpp0308974	1.53e-09
LOC128679118	LOC128679118	uncharacterized protein	672.894	-1.66411	0.312635	-5.32285	1.02153e-07	1.81143e-06	down	FBpp0310501	2.93e-27
LOC128679431	Flo2	Flotillin 2	526.973	1.05003	0.197635	5.31296	1.07859e-07	1.90957e-06	up	FBpp0073767	0	FBgn0264078	Flotillin 2	Flo2	The gene Flotillin 2 is referred to in FlyBase by the symbol Dmel\Flo2 (CG32593, FBgn0264078). It is a protein_coding_gene from Dmel. It has 12 annotated transcripts and 12 polypeptides (8 unique). Gene sequence location is X:14839376..14933946. Its molecular function is described by: protease binding; structural molecule activity. It is involved in the biological process described with: melanoti…
LOC128679852	LOC128679852	neuronal acetylcholine receptor subunit alpha-10-like	248.241	7.01996	1.32217	5.30942	1.09977e-07	1.94397e-06	up	FBpp0303720	1.53e-98	FBgn0032151	nicotinic Acetylcholine Receptor alpha6	nAChRalpha6	The gene nicotinic Acetylcholine Receptor alpha6 is referred to in FlyBase by the symbol Dmel\nAChRŒ±6 (CG4128, FBgn0032151). It is a protein_coding_gene from Dmel. It has 7 annotated transcripts and 7 polypeptides (6 unique). Gene sequence location is 2L:9793317..9886250. Its molecular function is described by: transmitter-gated monoatomic ion channel activity involved in regulation of postsynap…
LOC128672317	LOC128672317	uncharacterized protein	790.403	-1.18521	0.223281	-5.30816	1.10739e-07	1.95434e-06	down	FBpp0289929	2.17e-59
LOC128678287	LOC128678287	uncharacterized LOC128678287	88.1997	3.99437	0.753224	5.30303	1.13895e-07	2.00685e-06	up
LOC128671594	LOC128671594	uncharacterized protein	940.055	-0.978499	0.184552	-5.30204	1.14518e-07	2.01465e-06	down	FBpp0311410	2.58e-74
LOC128677335	LOC128677335	nose resistant to fluoxetine protein 6-like	48.5757	5.32895	1.00526	5.30107	1.15129e-07	2.0222e-06	up	FBpp0074499	8.34e-67
LOC128671664	LOC128671664	uncharacterized protein	1046.35	-0.619044	0.116901	-5.29546	1.18719e-07	2.08198e-06	down	FBpp0085801	6.32e-142
LOC128674181	LOC128674181	uncharacterized LOC128674181	225.949	4.2744	0.807395	5.29406	1.1963e-07	2.09136e-06	up	FBpp0390664	0	FBgn0038349	Aldehyde oxidase 3	AOX3	The gene Aldehyde oxidase 3 is referred to in FlyBase by the symbol Dmel\AOX3 (CG6045, FBgn0038349). It is a protein_coding_gene from Dmel. It has 2 annotated transcripts and 2 polypeptides (1 unique). Gene sequence location is 3R:15542748..15548188. Its molecular function is described by: oxidoreductase activity; FAD binding; aldehyde oxidase activity; 2 iron, 2 sulfur cluster binding; iron ion …
LOC128683147	AcCoAS	Acetyl Coenzyme A synthase	798.804	-1.96972	0.372054	-5.2942	1.19541e-07	2.09136e-06	down	FBpp0305337	0	FBgn0012034	Acetyl Coenzyme A synthase	AcCoAS	The gene Acetyl Coenzyme A synthase is referred to in FlyBase by the symbol Dmel\AcCoAS (CG9390, FBgn0012034). It is a protein_coding_gene from Dmel. It has 3 annotated transcripts and 3 polypeptides (2 unique). Gene sequence location is 3L:21270722..21280243. Its molecular function is described by: acetate-CoA ligase activity; AMP binding. It is involved in the biological process described with:…
LOC128675112	gus	gustavus	7185.86	1.258	0.237672	5.293	1.20327e-07	2.10026e-06	up	FBpp0301586	8.85e-147	FBgn0026238	gustavus	gus	The gene gustavus is referred to in FlyBase by the symbol Dmel\gus (CG2944, FBgn0026238). It is a protein_coding_gene from Dmel. It has 7 annotated transcripts and 7 polypeptides (1 unique). Gene sequence location is 2R:5116990..5128321. Its molecular function is described by: protein binding. It is involved in the biological process described with 11 unique terms, many of which group under: cata…
LOC128679010	LOC128679010	alpha-tocopherol transfer protein-like	241.742	-3.48707	0.658885	-5.29238	1.20737e-07	2.10411e-06	down	FBpp0085226	9.93e-65
LOC128674402	LOC128674402	uncharacterized LOC128674402	15.0884	7.68687	1.4527	5.29144	1.2136e-07	2.11166e-06	up
LOC128677337	LOC128677337	uncharacterized protein	742.84	-0.860068	0.162615	-5.28898	1.23001e-07	2.13687e-06	down	FBpp0309945	8.14e-166
LOC128670135	LOC128670135	seminal metalloprotease 1-like	94.8183	2.18674	0.413628	5.28672	1.2453e-07	2.16007e-06	up	FBpp0310294	2.4e-68
LOC128674626	Myo31DF	Myosin 31DF	3108.67	1.56477	0.296155	5.28361	1.26664e-07	2.19027e-06	up	FBpp0293078	0	FBgn0086347	Myosin 31DF	Myo31DF	The gene Myosin 31DF is referred to in FlyBase by the symbol Dmel\Myo31DF (CG7438, FBgn0086347). It is a protein_coding_gene from Dmel. It has 3 annotated transcripts and 3 polypeptides (1 unique). Gene sequence location is 2L:10491814..10506779. Its molecular function is described by: microfilament motor activity; actin filament binding; cytoskeletal motor activity; ATP binding; phosphatidylinos…
LOC128680110	LOC128680110	facilitated trehalose transporter Tret1-like	45.3242	5.22694	0.989239	5.2838	1.26529e-07	2.19027e-06	up	FBpp0072148	5.21e-42	FBgn0034909	pippin	pippin	The gene pippin is referred to in FlyBase by the symbol Dmel\pippin (CG4797, FBgn0034909). It is a protein_coding_gene from Dmel. It has one annotated transcript and one polypeptide. Gene sequence location is 2R:23812185..23818327. Its molecular function is described by: sugar transmembrane transporter activity; transmembrane transporter activity; D-glucose transmembrane transporter activity; tre…
LOC128679769	LOC128679769	uncharacterized LOC128679769	1525.67	0.836096	0.158516	5.27451	1.33114e-07	2.29823e-06	up
LOC128676549	LOC128676549	uncharacterized protein	467.372	1.77854	0.337232	5.27394	1.33523e-07	2.30172e-06	up	FBpp0271827	2.81e-103
LOC128674806	LOC128674806	uncharacterized protein	891.04	-1.65235	0.313438	-5.2717	1.35165e-07	2.32643e-06	down	FBpp0086629	4.29e-75
LOC128670560	LOC128670560	succinate dehydrogenase assembly factor 4, mitochondrial-like	920.532	-0.90255	0.171339	-5.26764	1.38189e-07	2.3748e-06	down	FBpp0290061	3.11e-26
LOC128671350	LOC128671350	sorting nexin-4-like	394.376	1.28404	0.243945	5.26367	1.41209e-07	2.42297e-06	up	FBpp0309920	5.44e-15	FBgn0031534	Sorting nexin 1	Snx1	The gene Sorting nexin 1 is referred to in FlyBase by the symbol Dmel\Snx1 (CG2774, FBgn0031534). It is a protein_coding_gene from Dmel. It has 2 annotated transcripts and 2 polypeptides (all unique). Gene sequence location is 2L:3449683..3452106. Its molecular function is described by: phosphatidylinositol-3-phosphate binding; phosphatidylinositol binding. It is involved in the biological proces…
LOC128676453	LOC128676453	uncharacterized protein	1706.38	0.514784	0.0978707	5.25984	1.44181e-07	2.47015e-06	up	FBpp0077578	1.34e-138
LOC128682085	LOC128682085	zinc finger protein with KRAB and SCAN domains 8-like	343.368	-0.935692	0.17791	-5.25937	1.44552e-07	2.47271e-06	down	FBpp0085317	3.57e-42	FBgn0032979	Chromatin-linked adaptor for MSL proteins	Clamp	The gene Chromatin-linked adaptor for MSL proteins is referred to in FlyBase by the symbol Dmel\Clamp (CG1832, FBgn0032979). It is a protein_coding_gene from Dmel. It has 2 annotated transcripts and 2 polypeptides (all unique). Gene sequence location is 2L:22165720..22169143. Its molecular function is described by 6 unique terms, many of which group under: binding; DNA-binding transcription facto…
LOC128678148	LOC128678148	cyclin-J-like	2174.74	-1.46981	0.279552	-5.25772	1.45853e-07	2.49113e-06	down	FBpp0072987	9.32e-17	FBgn0010317	Cyclin J	CycJ	The gene Cyclin J is referred to in FlyBase by the symbol Dmel\CycJ (CG10308, FBgn0010317). It is a protein_coding_gene from Dmel. It has 2 annotated transcripts and 2 polypeptides (all unique). Gene sequence location is 3L:3466428..3468098. Its molecular function is described by: cyclin-dependent protein serine/threonine kinase regulator activity. It is involved in the biological process describ…
LOC128669695	pot	papillote	4694.69	1.50982	0.287384	5.25367	1.49095e-07	2.5426e-06	up	FBpp0073432	7.44e-174	FBgn0250871	papillote	pot	The gene papillote is referred to in FlyBase by the symbol Dmel\pot (CG2467, FBgn0250871). It is a protein_coding_gene from Dmel. It has 3 annotated transcripts and 3 polypeptides (1 unique). Gene sequence location is X:11907409..11917260. Its molecular function is described by: . It is involved in the biological process described with: apposition of dorsal and ventral imaginal disc-derived wing …
LOC128670562	LOC128670562	popeye domain-containing protein 3-like	192.265	2.26825	0.43183	5.25264	1.49936e-07	2.55304e-06	up	FBpp0305069	3.42e-41	FBgn0031150	blood vessel and epicardial substance	bves	The gene blood vessel and epicardial substance is referred to in FlyBase by the symbol Dmel\bves (CG32513, FBgn0031150). It is a protein_coding_gene from Dmel. It has 4 annotated transcripts and 4 polypeptides (3 unique). Gene sequence location is X:21053963..21082391. Its molecular function is described by: cAMP binding. It is involved in the biological process described with: heart development;…
LOC128675166	LOC128675166	agrin-like	177.283	4.08883	0.778807	5.25012	1.52003e-07	2.58429e-06	up	FBpp0423412	1.88e-47	FBgn0284408	terribly reduced optic lobes	trol	The gene terribly reduced optic lobes is referred to in FlyBase by the symbol Dmel\trol (CG33950, FBgn0284408). It is a protein_coding_gene from Dmel. It has 25 annotated transcripts and 25 polypeptides (all unique). Gene sequence location is X:2470460..2545427. Its molecular function is unknown. It is involved in the biological process described with 9 unique terms, many of which group under: re…
LOC128678364	LOC128678364	uncharacterized protein	1470.24	0.936449	0.178414	5.24873	1.53151e-07	2.59984e-06	up	FBpp0308508	4e-130
LOC128672972	MsrA	Methionine sulfoxide reductase A	4458.79	2.06587	0.393816	5.24577	1.55631e-07	2.63791e-06	up	FBpp0075308	6.44e-92	FBgn0000565	Methionine sulfoxide reductase A	MsrA	The gene Methionine sulfoxide reductase A is referred to in FlyBase by the symbol Dmel\MsrA (CG7266, FBgn0000565). It is a protein_coding_gene from Dmel. It has 6 annotated transcripts and 6 polypeptides (all unique). Gene sequence location is 3L:15511052..15513202. Its molecular function is described by: peptide-methionine (S)-S-oxide reductase activity; L-methionine-(S)-S-oxide reductase activi…
LOC128674741	LOC128674741	G-protein coupled receptor Mth2-like	241.214	-3.14823	0.601319	-5.23555	1.64498e-07	2.78027e-06	down	FBpp0306035	4.94e-46	FBgn0035132	methuselah-like 10	mthl10	The gene methuselah-like 10 is referred to in FlyBase by the symbol Dmel\mthl10 (CG17061, FBgn0035132). It is a protein_coding_gene from Dmel. It has 7 annotated transcripts and 7 polypeptides (5 unique). Gene sequence location is 3L:332801..342915. Its molecular function is described by: G protein-coupled receptor activity; G protein-coupled peptide receptor activity. It is involved in the biolo…
LOC128677239	LOC128677239	senecionine N-oxygenase-like	2863.94	-2.50789	0.479015	-5.23551	1.64529e-07	2.78027e-06	down	FBpp0072059	5.11e-85	FBgn0034943	Flavin-containing monooxygenase 1	Fmo-1	The gene Flavin-containing monooxygenase 1 is referred to in FlyBase by the symbol Dmel\Fmo-1 (CG3006, FBgn0034943). It is a protein_coding_gene from Dmel. It has one annotated transcript and one polypeptide. Gene sequence location is 2R:23962956..23964641. Its molecular function is described by: NADP binding; monooxygenase activity; flavin adenine dinucleotide binding; N,N-dimethylaniline monoox…
LOC128679356	LOC128679356	potassium channel subfamily K member 18-like	212.235	3.71658	0.710101	5.23388	1.6599e-07	2.8007e-06	up	FBpp0311748	2.2e-104
LOC128671540	LOC128671540	uncharacterized protein	1750.34	-1.42967	0.273386	-5.22951	1.69956e-07	2.86328e-06	down	FBpp0292528	0
LOC128677909	mRpS17	mitochondrial ribosomal protein S17	246.38	-1.14102	0.218523	-5.2215	1.77477e-07	2.98548e-06	down	FBpp0072184	1.85e-69	FBgn0034986	mitochondrial ribosomal protein S17	mRpS17	The gene mitochondrial ribosomal protein S17 is referred to in FlyBase by the symbol Dmel\mRpS17 (CG4326, FBgn0034986). It is a protein_coding_gene from Dmel. It has one annotated transcript and one polypeptide. Gene sequence location is 2R:24173665..24174441. Its molecular function is described by: structural constituent of ribosome. It is involved in the biological process described with: trans…
LOC128679681	Lip4	gastric triacylglycerol lipase-like	10864.1	5.36846	1.02832	5.22064	1.78305e-07	2.99488e-06	up	FBpp0293062	2.88e-64	FBgn0032264	Lipase 4	Lip4	The gene Lipase 4 is referred to in FlyBase by the symbol Dmel\Lip4 (CG6113, FBgn0032264). It is a protein_coding_gene from Dmel. It has 3 annotated transcripts and 3 polypeptides (all unique). Gene sequence location is 2L:10527572..10531778. Its molecular function is described by: triacylglycerol lipase activity; serine hydrolase activity; hydrolase activity, acting on ester bonds. It is involve…
LOC128671549	Dnaaf6	Dynein axonemal assembly factor 6	37.3728	3.78085	0.725225	5.21335	1.85464e-07	3.11043e-06	up	FBpp0075434	3.67e-30	FBgn0036437	Dynein axonemal assembly factor 6	Dnaaf6	The gene Dynein axonemal assembly factor 6 is referred to in FlyBase by the symbol Dmel\Dnaaf6 (CG5048, FBgn0036437). It is a protein_coding_gene from Dmel. It has one annotated transcript and one polypeptide. Gene sequence location is 3L:14684768..14685842. Its molecular function is described by: protein-folding chaperone binding; dynein intermediate chain binding. It is involved in the biologic…
LOC128677128	mRpS28	mitochondrial ribosomal protein S28	406.022	-1.38084	0.264984	-5.21104	1.87789e-07	3.14469e-06	down	FBpp0085893	1.65e-55	FBgn0034361	mitochondrial ribosomal protein S28	mRpS28	The gene mitochondrial ribosomal protein S28 is referred to in FlyBase by the symbol Dmel\mRpS28 (CG5497, FBgn0034361). It is a protein_coding_gene from Dmel. It has one annotated transcript and one polypeptide. Gene sequence location is 2R:18614210..18615018. Its molecular function is described by: structural constituent of ribosome. It is involved in the biological process described with: mitoc…
LOC128671151	ash2	absent, small, or homeotic discs 2	1169.56	0.965581	0.185407	5.20789	1.90999e-07	3.19364e-06	up	FBpp0084040	0	FBgn0000139	absent, small, or homeotic discs 2	ash2	The gene absent, small, or homeotic discs 2 is referred to in FlyBase by the symbol Dmel\ash2 (CG6677, FBgn0000139). It is a protein_coding_gene from Dmel. It has 3 annotated transcripts and 3 polypeptides (all unique). Gene sequence location is 3R:24650125..24653376. Its molecular function is described by: protein binding; transcription cis-regulatory region binding; enzyme binding; transcriptio…
LOC128674815	LOC128674815	putative inorganic phosphate cotransporter	727.483	-4.317	0.829166	-5.20643	1.92504e-07	3.21398e-06	down	FBpp0085815	3.88e-147
LOC128676767	MED17	Mediator complex subunit 17	1301.86	0.825923	0.158813	5.20059	1.98654e-07	3.31169e-06	up	FBpp0082980	0	FBgn0038578	Mediator complex subunit 17	MED17	The gene Mediator complex subunit 17 is referred to in FlyBase by the symbol Dmel\MED17 (CG7957, FBgn0038578). It is a protein_coding_gene from Dmel. It has one annotated transcript and one polypeptide. Gene sequence location is 3R:18189072..18191265. Its molecular function is described by: DNA-binding transcription factor binding; transcription coactivator activity; protein binding; transcriptio…
LOC128680843	LOC128680843	uncharacterized protein	1393.59	1.39472	0.268929	5.18621	2.14613e-07	3.57239e-06	up	FBpp0304057	2.52e-09
LOC128682397	Tapdelta	Translocon-associated protein delta	3005.52	-1.25678	0.242451	-5.18364	2.17599e-07	3.61669e-06	down	FBpp0311866	1.06e-33	FBgn0021795	Translocon-associated protein delta	Tapdelta	The gene Translocon-associated protein delta is referred to in FlyBase by the symbol Dmel\TapŒ¥ (CG9035, FBgn0021795). It is a protein_coding_gene from Dmel. It has 2 annotated transcripts and 2 polypeptides (1 unique). Gene sequence location is 2R:11370300..11371335. Its molecular function is described by: . It is involved in the biological process described with: . 12 alleles are reported. The …
LOC128670303	Mmp1	Matrix metalloproteinase 1	1121.74	-2.55666	0.493401	-5.18172	2.19846e-07	3.64316e-06	down	FBpp0292977	0	FBgn0035049	Matrix metalloproteinase 1	Mmp1	The gene Matrix metalloproteinase 1 is referred to in FlyBase by the symbol Dmel\Mmp1 (CG4859, FBgn0035049). It is a protein_coding_gene from Dmel. It has 10 annotated transcripts and 10 polypeptides (6 unique). Gene sequence location is 2R:24671294..24688184. Its molecular function is described by: metalloendopeptidase activity; zinc ion binding. It is involved in the biological process describe…
LOC128676226	RpL9	Ribosomal protein L9	42746.1	-1.02844	0.198465	-5.18197	2.19558e-07	3.64316e-06	down	FBpp0309201	7.59e-108	FBgn0015756	Ribosomal protein L9	RpL9	The gene Ribosomal protein L9 is referred to in FlyBase by the symbol Dmel\RpL9 (CG6141, FBgn0015756). It is a protein_coding_gene from Dmel. It has 3 annotated transcripts and 3 polypeptides (1 unique). Gene sequence location is 2L:11002758..11004189. Its molecular function is described by: rRNA binding; structural constituent of ribosome. It is involved in the biological process described with:…
LOC128679084	LOC128679084	adenosine deaminase 2-like	2114.99	-3.26744	0.631035	-5.1779	2.24394e-07	3.71301e-06	down	FBpp0089360	3.62e-137	FBgn0036752	Adenosine deaminase-related growth factor A	Adgf-A	The gene Adenosine deaminase-related growth factor A is referred to in FlyBase by the symbol Dmel\Adgf-A (CG5992, FBgn0036752). It is a protein_coding_gene from Dmel. It has 2 annotated transcripts and 2 polypeptides (1 unique). Gene sequence location is 3L:17751731..17764158. Its molecular function is described by: adenosine deaminase activity. It is involved in the biological process described …
LOC128678314	Asap	ArfGAP with SH3 domain, ankyrin repeat and PH domain	410.72	1.31238	0.253685	5.17328	2.30015e-07	3.80037e-06	up	FBpp0099488	0	FBgn0050372	ArfGAP with SH3 domain, ankyrin repeat and PH domain	Asap	The gene ArfGAP with SH3 domain, ankyrin repeat and PH domain is referred to in FlyBase by the symbol Dmel\Asap (CG30372, FBgn0050372). It is a protein_coding_gene from Dmel. It has 3 annotated transcripts and 3 polypeptides (all unique). Gene sequence location is 2R:8114286..8123001. Its molecular function is described by: protein binding; GTPase activator activity; phosphatidylinositol phosphat…
LOC128671302	mop	myopic	2064.07	0.730641	0.141266	5.17211	2.31466e-07	3.81868e-06	up	FBpp0075450	0	FBgn0036448	myopic	mop	The gene myopic is referred to in FlyBase by the symbol Dmel\mop (CG9311, FBgn0036448). It is a protein_coding_gene from Dmel. It has one annotated transcript and one polypeptide. Gene sequence location is 3L:14769341..14776129. Its molecular function is unknown. It is involved in the biological process described with 16 unique terms, many of which group under: cell differentiation; epithelium de…
LOC128671032	Cpr73D	Cuticular protein 73D	122.423	5.90957	1.14338	5.16849	2.35988e-07	3.88752e-06	up	FBpp0112089	6.81e-79	FBgn0036680	Cuticular protein 73D	Cpr73D	The gene Cuticular protein 73D is referred to in FlyBase by the symbol Dmel\Cpr73D (CG9665, FBgn0036680). It is a protein_coding_gene from Dmel. It has 2 annotated transcripts and 2 polypeptides (all unique). Gene sequence location is 3L:16939100..16957689. Its molecular function is described by: structural constituent of chitin-based larval cuticle. It is involved in the biological process descr…
LOC128671417	Ance	angiotensin-converting enzyme-like	1658.72	8.5601	1.65655	5.16743	2.37333e-07	3.90389e-06	up	FBpp0310259	0	FBgn0012037	Angiotensin converting enzyme	Ance	The gene Angiotensin converting enzyme is referred to in FlyBase by the symbol Dmel\Ance (CG8827, FBgn0012037). It is a protein_coding_gene from Dmel. It has 3 annotated transcripts and 3 polypeptides (1 unique). Gene sequence location is 2L:13905645..13909212. Its molecular function is described by: metallopeptidase activity; peptidyl-dipeptidase activity. It is involved in the biological proces…
LOC128670390	LOC128670390	uncharacterized protein	265.407	-1.72297	0.333733	-5.16271	2.43405e-07	3.99787e-06	down	FBpp0302582	5.19e-76
LOC128682831	Edem2	ER degradation enhancer, mannosidase alpha-like 2	3324.75	1.15744	0.224538	5.15477	2.53937e-07	4.16471e-06	up	FBpp0080019	0	FBgn0032480	ER degradation enhancer, mannosidase alpha-like 2	Edem2	The gene ER degradation enhancer, mannosidase alpha-like 2 is referred to in FlyBase by the symbol Dmel\Edem2 (CG5682, FBgn0032480). It is a protein_coding_gene from Dmel. It has 2 annotated transcripts and 2 polypeptides (all unique). Gene sequence location is 2L:13192201..13197281. Its molecular function is described by: calcium ion binding; unfolded protein binding; mannosyl-oligosaccharide 1,…
LOC128683810	LOC128683810	E3 ubiquitin-protein ligase RNF185-like	7930.09	-0.483812	0.0939088	-5.15194	2.57806e-07	4.22196e-06	down	FBpp0073974	3.68e-83	FBgn0030693	suppression of retinal degeneration disease 1 upon overexpression 1	sordd1	The gene suppression of retinal degeneration disease 1 upon overexpression 1 is referred to in FlyBase by the symbol Dmel\sordd1 (CG8974, FBgn0030693). It is a protein_coding_gene from Dmel. It has 5 annotated transcripts and 5 polypeptides (1 unique). Gene sequence location is X:15793721..15796028. Its molecular function is described by: ubiquitin protein ligase activity; zinc ion binding; ubiqu…
LOC128675403	ArgRS	Arginyl-tRNA synthetase	1859.31	-1.42242	0.27662	-5.14214	2.71627e-07	4.44177e-06	down	FBpp0073965	0	FBgn0027093	Arginyl-tRNA synthetase	ArgRS	The gene Arginyl-tRNA synthetase is referred to in FlyBase by the symbol Dmel\ArgRS (CG9020, FBgn0027093). It is a protein_coding_gene from Dmel. It has one annotated transcript and one polypeptide. Gene sequence location is X:15841769..15844145. Its molecular function is described by: ATP binding; arginine-tRNA ligase activity. It is involved in the biological process described with: arginyl-tRN…
LOC128679390	LOC128679390	uncharacterized LOC128679390	25.5679	-3.08926	0.60132	-5.13747	2.78461e-07	4.54683e-06	down
LOC128673181	Est-6	venom carboxylesterase-6-like	42.102	-6.76193	1.31742	-5.13272	2.85588e-07	4.65638e-06	down	FBpp0113027	6.68e-64
LOC128678630	LOC128678630	facilitated trehalose transporter Tret1-like	41513.3	0.714032	0.139261	5.12728	2.93965e-07	4.78596e-06	up	FBpp0075675	3.32e-89	FBgn0036316	nebulosa	nebu	The gene nebulosa is referred to in FlyBase by the symbol Dmel\nebu (CG10960, FBgn0036316). It is a protein_coding_gene from Dmel. It has 3 annotated transcripts and 3 polypeptides (2 unique). Gene sequence location is 3L:12824880..12843106. Its molecular function is described by: fructose transmembrane transporter activity; transmembrane transporter activity; sugar transmembrane transporter acti…
LOC128677200	JhI-21	Juvenile hormone Inducible-21	239.096	-1.90156	0.370895	-5.12696	2.94462e-07	4.78704e-06	down	FBpp0293626	0	FBgn0028425	Juvenile hormone Inducible-21	JhI-21	The gene Juvenile hormone Inducible-21 is referred to in FlyBase by the symbol Dmel\JhI-21 (CG12317, FBgn0028425). It is a protein_coding_gene from Dmel. It has 5 annotated transcripts and 5 polypeptides (1 unique). Gene sequence location is 2L:12051755..12056042. Its molecular function is described by: transmembrane transporter activity; L-amino acid transmembrane transporter activity. It is inv…
LOC128677371	Neurochondrin	neurochondrin	7520.94	-1.31675	0.256915	-5.12522	2.97184e-07	4.81724e-06	down	FBpp0081226	0	FBgn0037447	Neurochondrin	Neurochondrin	The gene Neurochondrin is referred to in FlyBase by the symbol Dmel\Neurochondrin (CG2330, FBgn0037447). It is a protein_coding_gene from Dmel. It has one annotated transcript and one polypeptide. Gene sequence location is 3R:6468437..6471016. Its molecular function is described by: . It is involved in the biological process described with: regulation of neuronal synaptic plasticity; neuron proje…
LOC128681091	ari-2	ariadne 2	1446.36	-0.528629	0.103139	-5.12539	2.96915e-07	4.81724e-06	down	FBpp0071688	0	FBgn0025186	ariadne 2	ari-2	The gene ariadne 2 is referred to in FlyBase by the symbol Dmel\ari-2 (CG5709, FBgn0025186). It is a protein_coding_gene from Dmel. It has one annotated transcript and one polypeptide. Gene sequence location is 2R:22212835..22217264. Its molecular function is described by: ubiquitin-protein transferase activity; zinc ion binding; ubiquitin conjugating enzyme binding; ubiquitin protein ligase acti…
LOC128677402	LOC128677402	FIGNL1-interacting regulator of recombination and mitosis-like	733.332	-1.06079	0.207004	-5.12452	2.983e-07	4.8283e-06	down
LOC128669132	ATP8A	ATPase 8A	4422.97	0.877594	0.171508	5.11693	3.10556e-07	5.01727e-06	up	FBpp0289033	0	FBgn0259221	ATPase 8A	ATP8A	The gene ATPase 8A is referred to in FlyBase by the symbol Dmel\ATP8A (CG42321, FBgn0259221). It is a protein_coding_gene from Dmel. It has 14 annotated transcripts and 14 polypeptides (12 unique). Gene sequence location is 2R:13414978..13439051. Its molecular function is described by: ATPase-coupled intramembrane lipid transporter activity; ATP binding; ATP hydrolysis activity; magnesium ion bin…
LOC128670768	Cpr62Bc	uncharacterized LOC128670768	19.0537	8.45903	1.65321	5.11673	3.10876e-07	5.01727e-06	up	FBpp0304919	3.63e-30	FBgn0035281	Cuticular protein 62Bc	Cpr62Bc	The gene Cuticular protein 62Bc is referred to in FlyBase by the symbol Dmel\Cpr62Bc (CG1919, FBgn0035281). It is a protein_coding_gene from Dmel. It has 2 annotated transcripts and 2 polypeptides (1 unique). Gene sequence location is 3L:1840281..1842084. Its molecular function is described by: structural constituent of chitin-based larval cuticle. It is involved in the biological process describ…
LOC128673021	LOC128673021	uncharacterized protein	1339.46	-1.06118	0.207473	-5.11479	3.14098e-07	5.05942e-06	down	FBpp0074707	9.83e-36
LOC128679839	LOC128679839	disintegrin and metalloproteinase domain-containing protein 10-like	260.931	3.56828	0.697664	5.11461	3.14396e-07	5.05942e-06	up	FBpp0308775	1.01e-42	FBgn0039688	Kuzbanian-like	Kul	The gene Kuzbanian-like is referred to in FlyBase by the symbol Dmel\Kul (CG1964, FBgn0039688). It is a protein_coding_gene from Dmel. It has 3 annotated transcripts and 3 polypeptides (2 unique). Gene sequence location is 3R:29725830..29735360. Its molecular function is described by: metalloendopeptidase activity. It is involved in the biological process described with: proteolysis; membrane pro…
LOC128677467	LOC128677467	uncharacterized protein	531.399	1.31326	0.256906	5.11183	3.19045e-07	5.12682e-06	up	FBpp0072282	6.73e-32
LOC128677675	LOC128677675	ctenidin-1-like	41.2375	5.66157	1.10839	5.10793	3.257e-07	5.22204e-06	up
LOC128679141	Tango5	Transport and Golgi organization 5	5133.87	-0.971337	0.190167	-5.10781	3.25909e-07	5.22204e-06	down	FBpp0071428	2.53e-136	FBgn0052675	Transport and Golgi organization 5	Tango5	The gene Transport and Golgi organization 5 is referred to in FlyBase by the symbol Dmel\Tango5 (CG32675, FBgn0052675). It is a protein_coding_gene from Dmel. It has 6 annotated transcripts and 6 polypeptides (2 unique). Gene sequence location is X:10760048..10764413. Its molecular function is described by: . It is involved in the biological process described with: autophagosome assembly; protein…
LOC128673834	LOC128673834	E3 ubiquitin-protein ligase Siah1-like	1066.93	1.02813	0.20136	5.10593	3.29168e-07	5.2667e-06	up	FBpp0070458	8.62e-26
LOC128673652	Elp6	Elongator complex protein 6	385.124	-1.74063	0.340985	-5.10472	3.31279e-07	5.29286e-06	down	FBpp0292357	6.43e-15	FBgn0086371	Elongator complex protein 6	Elp6	The gene Elongator complex protein 6 is referred to in FlyBase by the symbol Dmel\Elp6 (CG9829, FBgn0086371). It is a protein_coding_gene from Dmel. It has 2 annotated transcripts and 2 polypeptides (1 unique). Gene sequence location is 3R:13361816..13366910. Its molecular function is described by: insulin receptor binding. It is involved in the biological process described with: melanotic encaps…
LOC128678387	LOC128678387	organic cation transporter protein-like	240.307	2.85721	0.560036	5.10183	3.36384e-07	5.36672e-06	up	FBpp0309574	1.06e-89
LOC128670728	Nf-YB	Nuclear factor Y-box B	835.353	-0.793261	0.155496	-5.10148	3.37012e-07	5.36905e-06	down	FBpp0310397	5.22e-46	FBgn0032816	Nuclear factor Y-box B	Nf-YB	The gene Nuclear factor Y-box B is referred to in FlyBase by the symbol Dmel\Nf-YB (CG10447, FBgn0032816). It is a protein_coding_gene from Dmel. It has 2 annotated transcripts and 2 polypeptides (1 unique). Gene sequence location is 2L:19736044..19737088. Its molecular function is described by 6 unique terms, many of which group under: sequence-specific DNA binding; sequence-specific double-stra…
LOC128681907	Fas3	Fasciclin 3	1532.07	1.44918	0.284131	5.10039	3.3896e-07	5.39236e-06	up	FBpp0309467	5.76e-55	FBgn0000636	Fasciclin 3	Fas3	The gene Fasciclin 3 is referred to in FlyBase by the symbol Dmel\Fas3 (CG5803, FBgn0000636). It is a protein_coding_gene from Dmel. It has 7 annotated transcripts and 7 polypeptides (5 unique). Gene sequence location is 2L:18320102..18393441. Its molecular function is unknown. It is involved in the biological process described with: synaptic target recognition; homophilic cell adhesion via plasm…
LOC128673279	Cwc25	Cwc25	911.063	-0.775839	0.152148	-5.09923	3.41029e-07	5.41755e-06	down	FBpp0077396	6.69e-32	FBgn0031452	Cwc25	Cwc25	The gene Cwc25 is referred to in FlyBase by the symbol Dmel\Cwc25 (CG2843, FBgn0031452). It is a protein_coding_gene from Dmel. It has one annotated transcript and one polypeptide. Gene sequence location is 2L:2745098..2746944. Its molecular function is described by: . It is involved in the biological process described with: mRNA splicing, via spliceosome. 7 alleles are reported. No phenotypic da…
LOC128673420	TM9SF2	Transmembrane 9 superfamily protein member 2	6097.73	0.790322	0.1553	5.08901	3.59942e-07	5.70985e-06	up	FBpp0307148	0	FBgn0032880	Transmembrane 9 superfamily protein member 2	TM9SF2	The gene Transmembrane 9 superfamily protein member 2 is referred to in FlyBase by the symbol Dmel\TM9SF2 (CG9318, FBgn0032880). It is a protein_coding_gene from Dmel. It has 2 annotated transcripts and 2 polypeptides (1 unique). Gene sequence location is 2L:20730416..20734309. Its molecular function is unknown. It is involved in the biological process described with: protein localization to memb…
LOC128674677	DCTN5-p25	Dynactin 5, p25 subunit	785.874	-0.746133	0.146763	-5.08394	3.69684e-07	5.84773e-06	down	FBpp0080255	7.57e-90	FBgn0040228	Dynactin 5, p25 subunit	DCTN5-p25	The gene Dynactin 5, p25 subunit is referred to in FlyBase by the symbol Dmel\DCTN5-p25 (CG10846, FBgn0040228). It is a protein_coding_gene from Dmel. It has one annotated transcript and one polypeptide. Gene sequence location is 2L:15005733..15006607. Its molecular function is unknown. It is involved in the biological process described with: retrograde axonal transport; spermatogenesis. 20 allel…
LOC128675816	RpL24-like	Ribosomal protein L24-like	2121.7	-1.24157	0.244213	-5.08395	3.6966e-07	5.84773e-06	down	FBpp0081879	8.28e-84	FBgn0037899	Ribosomal protein L24-like	RpL24-like	The gene Ribosomal protein L24-like is referred to in FlyBase by the symbol Dmel\RpL24-like (CG6764, FBgn0037899). It is a protein_coding_gene from Dmel. It has one annotated transcript and one polypeptide. Gene sequence location is 3R:11430740..11431582. Its molecular function is described by: structural constituent of ribosome. It is involved in the biological process described with: ribosomal …
LOC128674904	LOC128674904	fibroblast growth factor receptor 1-A-like	27.511	6.21254	1.22376	5.0766	3.84252e-07	6.06955e-06	up	FBpp0112952	4.99e-74
LOC128679329	LOC128679329	uncharacterized protein	130.902	-1.60053	0.315468	-5.07352	3.90528e-07	6.15995e-06	down	FBpp0073782	1.35e-39
LOC128683245	LOC128683245	uncharacterized protein	2578	0.913001	0.18022	5.06603	4.06207e-07	6.39819e-06	up	FBpp0288833	7.49e-36
LOC128672433	Antp	homeotic protein antennapedia	882.048	3.19758	0.631708	5.0618	4.15312e-07	6.53236e-06	up	FBpp0089247	5.56e-74	FBgn0260642	Antennapedia	Antp	The gene Antennapedia is referred to in FlyBase by the symbol Dmel\Antp (CG1028, FBgn0260642). It is a protein_coding_gene from Dmel. It has 12 annotated transcripts and 12 polypeptides (5 unique). Gene sequence location is 3R:6896253..6999228. Its molecular function is described by: DNA binding; DNA-binding transcription factor activity, RNA polymerase II-specific; RNA polymerase II cis-regulato…
LOC128679853	Gmppa	GDP-mannose pyrophosphorylase A	1111.93	0.936757	0.185142	5.05967	4.19993e-07	6.59667e-06	up	FBpp0086475	0	FBgn0034035	GDP-mannose pyrophosphorylase A	Gmppa	The gene GDP-mannose pyrophosphorylase A is referred to in FlyBase by the symbol Dmel\Gmppa (CG8207, FBgn0034035). It is a protein_coding_gene from Dmel. It has one annotated transcript and one polypeptide. Gene sequence location is 2R:15677218..15678956. Its molecular function is described by: enzyme inhibitor activity; molecular sensor activity. It is involved in the biological process describe…
LOC128669500	LOC128669500	uncharacterized protein	309.007	-0.766765	0.151554	-5.05935	4.20691e-07	6.59833e-06	down	FBpp0070007	6.9e-78
LOC128678218	LOC128678218	uncharacterized LOC128678218	469.52	-0.746401	0.147767	-5.05118	4.39081e-07	6.87709e-06	down
LOC128682823	Unr	Upstream of N-ras	5432.86	0.517513	0.102534	5.04722	4.48294e-07	7.01153e-06	up	FBpp0301053	0	FBgn0263352	Upstream of N-ras	Unr	The gene Upstream of N-ras is referred to in FlyBase by the symbol Dmel\Unr (CG7015, FBgn0263352). It is a protein_coding_gene from Dmel. It has 5 annotated transcripts and 5 polypeptides (3 unique). Gene sequence location is 3L:8432322..8442381. Its molecular function is described by 8 unique terms, many of which group under: binding; nucleic acid binding; RNA binding; mRNA binding; protein-RNA …
LOC128683532	LOC128683532	uncharacterized protein	356.882	-1.36384	0.270241	-5.04675	4.49382e-07	7.01867e-06	down	FBpp0070317	1.03e-118	FBgn0025629	methyltransferase 1, tRNA methylguanosine	Mettl1	The gene methyltransferase 1, tRNA methylguanosine is referred to in FlyBase by the symbol Dmel\Mettl1 (CG4045, FBgn0025629). It is a protein_coding_gene from Dmel. It has one annotated transcript and one polypeptide. Gene sequence location is X:2074795..2075900. Its molecular function is described by: tRNA (guanine(46)-N7)-methyltransferase activity. It is involved in the biological process desc…
LOC128671317	pHCl-1	pH-sensitive chloride channel 1	54.6697	4.23603	0.840303	5.04108	4.62911e-07	7.21985e-06	up	FBpp0306988	0	FBgn0264908	pH-sensitive chloride channel 1	pHCl-1	The gene pH-sensitive chloride channel 1 is referred to in FlyBase by the symbol Dmel\pHCl-1 (CG44099, FBgn0264908). It is a protein_coding_gene from Dmel. It has 17 annotated transcripts and 17 polypeptides (all unique). Gene sequence location is 3L:15848578..15899029. Its molecular function is described by: pH-gated chloride channel activity; transmembrane signaling receptor activity; extracell…
LOC128682815	LOC128682815	uncharacterized protein	46.9151	-3.66655	0.727485	-5.04004	4.65432e-07	7.24902e-06	down	FBpp0303564	2.04e-145
LOC128671680	BckdhA	Branched chain keto acid dehydrogenase E1 subunit alpha	300.483	3.38901	0.672506	5.03937	4.67055e-07	7.26415e-06	up	FBpp0081545	0	FBgn0037709	Branched chain keto acid dehydrogenase E1 subunit alpha	Bckdha	The gene Branched chain keto acid dehydrogenase E1 subunit alpha is referred to in FlyBase by the symbol Dmel\Bckdha (CG8199, FBgn0037709). It is a protein_coding_gene from Dmel. It has one annotated transcript and one polypeptide. Gene sequence location is 3R:9555785..9557776. Its molecular function is described by: oxidoreductase activity, acting on the aldehyde or oxo group of donors, disulfid…
LOC128674982	LOC128674982	uncharacterized LOC128674982	1522.01	-1.03516	0.205657	-5.03342	4.81812e-07	7.48321e-06	down
LOC128675048	LOC128675048	uncharacterized protein	1060.54	-1.13405	0.225366	-5.03203	4.85308e-07	7.527e-06	down	FBpp0075120	8.8e-106
LOC128677141	egr	eiger	4845.67	2.1086	0.419246	5.02949	4.91778e-07	7.61674e-06	up	FBpp0087494	2.2e-06	FBgn0033483	eiger	egr	The gene eiger is referred to in FlyBase by the symbol Dmel\egr (CG12919, FBgn0033483). It is a protein_coding_gene from Dmel. It has 2 annotated transcripts and 2 polypeptides (all unique). Gene sequence location is 2R:10078366..10084210. Its molecular function is described by: tumor necrosis factor receptor binding; tumor necrosis factor receptor superfamily binding; receptor ligand activity; p…
LOC128679989	LOC128679989	non-canonical poly(A) RNA polymerase protein Trf4-1-like	3572.73	1.06033	0.210849	5.02887	4.93374e-07	7.62027e-06	up	FBpp0111877	1.3e-158	FBgn0030049	Topoisomerase related function 4-1	Trf4-1	The gene Topoisomerase related function 4-1 is referred to in FlyBase by the symbol Dmel\Trf4-1 (CG11265, FBgn0030049). It is a protein_coding_gene from Dmel. It has 7 annotated transcripts and 7 polypeptides (2 unique). Gene sequence location is X:8560322..8570159. Its molecular function is described by: poly(A) RNA polymerase activity. It is involved in the biological process described with: po…
LOC128680906	LOC128680906	clotting factor B-like	186.598	-3.68219	0.732211	-5.02887	4.93368e-07	7.62027e-06	down	FBpp0312566	9.2e-13	FBgn0000808	gastrulation-defective	gd	The gene gastrulation-defective is referred to in FlyBase by the symbol Dmel\gd (CG1505, FBgn0000808). It is a protein_coding_gene from Dmel. It has 4 annotated transcripts and 4 polypeptides (3 unique). Gene sequence location is X:11985154..11987764. Its molecular function is described by: serine-type endopeptidase activity. It is involved in the biological process described with 6 unique terms,…
LOC128673017	l(3)72Dn	lethal (3) 72Dn	1842.98	-1.33033	0.264558	-5.02848	4.94376e-07	7.62516e-06	down	FBpp0075239	6.43e-93	FBgn0263605	lethal (3) 72Dn	l(3)72Dn	The gene lethal (3) 72Dn is referred to in FlyBase by the symbol Dmel\l(3)72Dn (CG5018, FBgn0263605). It is a protein_coding_gene from Dmel. It has 2 annotated transcripts and 2 polypeptides (all unique). Gene sequence location is 3L:16226126..16228737. Its molecular function is described by: . It is involved in the biological process described with: maturation of SSU-rRNA from tricistronic rRNA …
LOC128681998	LOC128681998	RNA pseudouridylate synthase domain-containing protein 1-like	307.261	-0.903166	0.179663	-5.02701	4.98184e-07	7.67327e-06	down	FBpp0079631	3.93e-09	FBgn0051719	RluA pseudouridine synthase 1	RluA-1	The gene RluA pseudouridine synthase 1 is referred to in FlyBase by the symbol Dmel\RluA-1 (CG31719, FBgn0051719). It is a protein_coding_gene from Dmel. It has 4 annotated transcripts and 4 polypeptides (2 unique). Gene sequence location is 2L:10463340..10474349. Its molecular function is described by: RNA binding; pseudouridine synthase activity. It is involved in the biological process describ…
LOC128679802	LOC128679802	tubulin beta chain-like	2939.06	1.56752	0.312017	5.02382	5.06532e-07	7.79108e-06	up	FBpp0072177	0	FBgn0288686	beta-Tubulin at 60D	betaTub60D	The gene beta-Tubulin at 60D is referred to in FlyBase by the symbol Dmel\Œ≤Tub60D (CG3401, FBgn0288686). It is a protein_coding_gene from Dmel. It has 2 annotated transcripts and 2 polypeptides (all unique). Gene sequence location is 2R:24305881..24313099. Its molecular function is described by: GTP binding; structural constituent of cytoskeleton; GTPase activity. It is involved in the biologica…
LOC128678373	LOC128678373	uncharacterized LOC128678373	88.663	3.30832	0.658885	5.02109	5.13778e-07	7.89164e-06	up
LOC128674828	LOC128674828	uncharacterized protein	1431.54	0.644928	0.128584	5.01561	5.28667e-07	8.1051e-06	up	FBpp0311478	1.76e-142
LOC128681115	LOC128681115	uncharacterized LOC128681115	1492.33	1.42172	0.283469	5.01544	5.29132e-07	8.1051e-06	up	FBpp0082576	9.7e-141
LOC128680236	Cirl	Calcium-independent receptor for alpha-latrotoxin	1134.99	1.09951	0.219299	5.01375	5.3378e-07	8.16507e-06	up	FBpp0293619	5.53e-164	FBgn0033313	Calcium-independent receptor for alpha-latrotoxin	Cirl	The gene Calcium-independent receptor for alpha-latrotoxin is referred to in FlyBase by the symbol Dmel\Cirl (CG8639, FBgn0033313). It is a protein_coding_gene from Dmel. It has 8 annotated transcripts and 8 polypeptides (6 unique). Gene sequence location is 2R:8614722..8625203. Its molecular function is described by: G protein-coupled receptor activity; transmembrane signaling receptor activity;…
LOC128670706	Zasp66	Z band alternatively spliced PDZ-motif protein 66	13167.2	2.45907	0.49052	5.01319	5.35348e-07	8.17783e-06	up	FBpp0290377	1.45e-87	FBgn0035917	Z band alternatively spliced PDZ-motif protein 66	Zasp66	The gene Z band alternatively spliced PDZ-motif protein 66 is referred to in FlyBase by the symbol Dmel\Zasp66 (CG6416, FBgn0035917). It is a protein_coding_gene from Dmel. It has 12 annotated transcripts and 12 polypeptides (11 unique). Gene sequence location is 3L:8624371..8638813. Its molecular function is described by: protein phosphatase 1 binding; muscle alpha-actinin binding; actin binding…
LOC128681623	LOC128681623	putative ATP-dependent RNA helicase TDRD12	283.606	-2.08065	0.415095	-5.01246	5.37388e-07	8.19774e-06	down	FBpp0300444	1.55e-27	FBgn0051755	Sister of Yb	SoYb	The gene Sister of Yb is referred to in FlyBase by the symbol Dmel\SoYb (CG31755, FBgn0051755). It is a protein_coding_gene from Dmel. It has 2 annotated transcripts and 2 polypeptides (1 unique). Gene sequence location is 2L:9996706..10002736. Its molecular function is described by: RNA helicase activity. It is involved in the biological process described with: germ-line stem cell division; prim…
LOC128673276	LOC128673276	netrin-B-like	146.812	2.11753	0.422603	5.01069	5.42361e-07	8.26228e-06	up	FBpp0311922	0	FBgn0015773	Netrin-A	NetA	The gene Netrin-A is referred to in FlyBase by the symbol Dmel\NetA (CG18657, FBgn0015773). It is a protein_coding_gene from Dmel. It has 3 annotated transcripts and 3 polypeptides (2 unique). Gene sequence location is X:14604012..14653928. Its molecular function is unknown. It is involved in the biological process described with 9 unique terms, many of which group under: animal organ development…
LOC128671205	LOC128671205	V-type proton ATPase 116 kDa subunit a 1-like	696.254	3.39288	0.677399	5.0087	5.47999e-07	8.33676e-06	up	FBpp0083072	0	FBgn0028670	Vacuolar H[+] ATPase 100kD subunit 2	Vha100-2	The gene Vacuolar H[+] ATPase 100kD subunit 2 is referred to in FlyBase by the symbol Dmel\Vha100-2 (CG18617, FBgn0028670). It is a protein_coding_gene from Dmel. It has 2 annotated transcripts and 2 polypeptides (1 unique). Gene sequence location is 3R:18390323..18399169. Its molecular function is described by: ATPase binding; proton-transporting ATPase activity, rotational mechanism. It is invo…
LOC128672326	GckIII	Germinal centre kinase III	2921.04	0.755989	0.150964	5.00775	5.50712e-07	8.36661e-06	up	FBpp0082840	0	FBgn0266465	Germinal centre kinase III	GckIII	The gene Germinal centre kinase III is referred to in FlyBase by the symbol Dmel\GckIII (CG5169, FBgn0266465). It is a protein_coding_gene from Dmel. It has one annotated transcript and one polypeptide. Gene sequence location is 3R:17085513..17087988. Its molecular function is described by: ATP binding; protein kinase activity; protein homodimerization activity; protein serine/threonine kinase ac…
LOC128674563	LOC128674563	uncharacterized LOC128674563	29.4333	4.09804	0.818842	5.00468	5.59551e-07	8.48932e-06	up
LOC135309984	LOC135309984	uncharacterized protein	41.9438	2.46339	0.492272	5.00412	5.61192e-07	8.50263e-06	up	FBpp0402888	1.07e-15
LOC128681057	LOC128681057	glycerol kinase 3-like	1617.76	0.939971	0.18789	5.00278	5.65088e-07	8.55002e-06	up	FBpp0311803	0	FBgn0035266	Glycerol kinase 2	Gk2	The gene Glycerol kinase 2 is referred to in FlyBase by the symbol Dmel\Gk2 (CG7995, FBgn0035266). It is a protein_coding_gene from Dmel. It has 6 annotated transcripts and 6 polypeptides (1 unique). Gene sequence location is 3L:1738407..1745421. Its molecular function is described by: glycerol kinase activity. It is involved in the biological process described with: glycerol-3-phosphate metaboli…
LOC128682650	LOC128682650	transcription initiation factor TFIID subunit 10-like	3543.37	-0.638977	0.127735	-5.00238	5.66271e-07	8.5563e-06	down	FBpp0077401	2.35e-41	FBgn0028398	TBP-associated factor 10	Taf10	The gene TBP-associated factor 10 is referred to in FlyBase by the symbol Dmel\Taf10 (CG2859, FBgn0028398). It is a protein_coding_gene from Dmel. It has one annotated transcript and one polypeptide. Gene sequence location is 2L:2767890..2768612. Its molecular function is described by: RNA polymerase II general transcription initiation factor activity; promoter-specific chromatin binding. It is i…
LOC128671321	LOC128671321	putative sodium-dependent multivitamin transporter	236.266	1.69758	0.339695	4.99736	5.81217e-07	8.77023e-06	up	FBpp0085617	0
LOC128672253	EloA	Elongin A	3285.23	-0.580549	0.116215	-4.99548	5.86901e-07	8.84401e-06	down	FBpp0083767	2.56e-89	FBgn0039066	Elongin A	EloA	The gene Elongin A is referred to in FlyBase by the symbol Dmel\EloA (CG6755, FBgn0039066). It is a protein_coding_gene from Dmel. It has 2 annotated transcripts and 2 polypeptides (all unique). Gene sequence location is 3R:23251563..23255071. Its molecular function is unknown. It is involved in the biological process described with: transcription elongation by RNA polymerase II; imaginal disc-de…
LOC128682548	LOC128682548	phenoloxidase-activating factor 2-like	2124.4	2.23236	0.446989	4.99422	5.90755e-07	8.89006e-06	up	FBpp0305572	2.32e-106	FBgn0058160	Serine protease homolog 242	Sph242	The gene Serine protease homolog 242 is referred to in FlyBase by the symbol Dmel\Sph242 (CG40160, FBgn0058160). It is a protein_coding_gene from Dmel. It has 6 annotated transcripts and 6 polypeptides (1 unique). Gene sequence location is 3L:26215815..26229433. Its molecular function is described by: peptidase activator activity. It is involved in the biological process described with: proteolys…
LOC128679109	Cdk1	Cyclin-dependent kinase 1	832.103	-0.813204	0.162887	-4.99246	5.96159e-07	8.95928e-06	down	FBpp0079641	2.57e-172	FBgn0004106	Cyclin-dependent kinase 1	Cdk1	The gene Cyclin-dependent kinase 1 is referred to in FlyBase by the symbol Dmel\Cdk1 (CG5363, FBgn0004106). It is a protein_coding_gene from Dmel. It has one annotated transcript and one polypeptide. Gene sequence location is 2L:10384739..10386262. Its molecular function is described by: protein serine/threonine kinase activity; protein kinase activity; ATP binding; cyclin-dependent protein serin…
LOC128683083	LOC128683083	uncharacterized protein	1023.97	-0.668493	0.133985	-4.98932	6.05927e-07	9.09381e-06	down	FBpp0292502	2.41e-107
LOC128677162	pxb	pxb	348.976	2.14555	0.43013	4.98814	6.09627e-07	9.13701e-06	up
LOC128673305	LOC128673305	uncharacterized LOC128673305	20.097	6.38355	1.28063	4.98471	6.20547e-07	9.28819e-06	up
LOC128677787	LOC128677787	lamin-C-like	2660.76	1.47962	0.297014	4.98164	6.30483e-07	9.42425e-06	up	FBpp0086641	0	FBgn0010397	Lamin C	LamC	The gene Lamin C is referred to in FlyBase by the symbol Dmel\LamC (CG10119, FBgn0010397). It is a protein_coding_gene from Dmel. It has 2 annotated transcripts and 2 polypeptides (all unique). Gene sequence location is 2R:14570810..14575771. Its molecular function is described by: structural constituent of cytoskeleton. It is involved in the biological process described with 9 unique terms, many…
LOC128670866	LOC128670866	uncharacterized protein	681.762	-0.70322	0.14121	-4.97994	6.36027e-07	9.49437e-06	down	FBpp0304694	9.79e-37
LOC128680872	LOC128680872	juvenile hormone epoxide hydrolase-like	1612.37	-1.82034	0.365572	-4.97942	6.37738e-07	9.50717e-06	down	FBpp0311868	4.29e-129	FBgn0034405	Juvenile hormone epoxide hydrolase 2	Jheh2	The gene Juvenile hormone epoxide hydrolase 2 is referred to in FlyBase by the symbol Dmel\Jheh2 (CG15102, FBgn0034405). It is a protein_coding_gene from Dmel. It has 2 annotated transcripts and 2 polypeptides (1 unique). Gene sequence location is 2R:18855767..18858245. Its molecular function is described by: epoxide hydrolase activity; protein binding; ether hydrolase activity; serine hydrolase …
LOC128669843	LOC128669843	uncharacterized protein	88.1884	4.16952	0.837913	4.97608	6.48845e-07	9.65981e-06	up	FBpp0292405	3.44e-34
LOC128681844	LOC128681844	putative fatty acyl-CoA reductase CG5065	122.908	-1.77359	0.356675	-4.97257	6.60703e-07	9.82322e-06	down	FBpp0305934	6.43e-136
LOC128669513	Rbm13	RNA-binding motif protein 13	1256.48	-0.975313	0.196156	-4.97212	6.6226e-07	9.83323e-06	down	FBpp0311991	1.6e-95	FBgn0030067	RNA-binding motif protein 13	Rbm13	The gene RNA-binding motif protein 13 is referred to in FlyBase by the symbol Dmel\Rbm13 (CG10648, FBgn0030067). It is a protein_coding_gene from Dmel. It has 2 annotated transcripts and 2 polypeptides (1 unique). Gene sequence location is X:8901699..8903761. Its molecular function is unknown. It is involved in the biological process described with: maturation of LSU-rRNA; maturation of 5.8S rRNA…
LOC128675226	bsk	basket	1525.12	0.651384	0.131085	4.96918	6.72367e-07	9.97001e-06	up	FBpp0290204	0	FBgn0000229	basket	bsk	The gene basket is referred to in FlyBase by the symbol Dmel\bsk (CG5680, FBgn0000229). It is a protein_coding_gene from Dmel. It has 3 annotated transcripts and 3 polypeptides (1 unique). Gene sequence location is 2L:10247502..10250501. Its molecular function is described by: ATP binding; protein kinase activity; MAP kinase activity; protein binding; JUN kinase activity. It is involved in the bi…
LOC128670703	LOC128670703	nucleolar protein dao-5-like	6128.88	-1.89971	0.382526	-4.96622	6.82714e-07	1.011e-05	down	FBpp0304620	3.44e-06	FBgn0053196	dumpy	dpy	The gene dumpy is referred to in FlyBase by the symbol Dmel\dpy (CG33196, FBgn0053196). It is a protein_coding_gene from Dmel. It has 16 annotated transcripts and 16 polypeptides (all unique). Gene sequence location is 2L:4477462..4614300. Its molecular function is described by: zinc ion binding; calcium ion binding; extracellular matrix structural constituent. It is involved in the biological pr…
LOC128673348	LOC128673348	uncharacterized protein	2307.82	-0.975147	0.196414	-4.96476	6.87866e-07	1.01727e-05	down	FBpp0076738	5.05e-121
LOC128679041	svr	silver	6214.82	1.08027	0.217645	4.96346	6.92484e-07	1.02275e-05	up	FBpp0311071	0	FBgn0004648	silver	svr	The gene silver is referred to in FlyBase by the symbol Dmel\svr (CG4122, FBgn0004648). It is a protein_coding_gene from Dmel. It has 11 annotated transcripts and 11 polypeptides (7 unique). Gene sequence location is X:496446..509072. Its molecular function is described by: zinc ion binding; carboxypeptidase activity; metallocarboxypeptidase activity. It is involved in the biological process desc…
LOC128673611	LOC128673611	uncharacterized protein	68.7956	6.0637	1.22244	4.96033	7.03744e-07	1.038e-05	up	FBpp0079210	4.31e-100
LOC128682881	LOC128682881	uncharacterized protein	1843.51	0.662066	0.133687	4.95236	7.33198e-07	1.08001e-05	up	FBpp0306712	1.8e-177	FBgn0037702	SH3GL2 interacting protein 1	Sgip1	The gene SH3GL2 interacting protein 1 is referred to in FlyBase by the symbol Dmel\Sgip1 (CG8176, FBgn0037702). It is a protein_coding_gene from Dmel. It has 5 annotated transcripts and 5 polypeptides (3 unique). Gene sequence location is 3R:9516007..9527237. Its molecular function is described by: AP-2 adaptor complex binding; phospholipid binding. It is involved in the biological process descri…
LOC128681186	LOC128681186	uncharacterized protein	3662.9	1.17507	0.237406	4.94963	7.43546e-07	1.09237e-05	up	FBpp0070006	2.22e-104
LOC128682030	Cyfip	Cytoplasmic FMR1 interacting protein	2786.81	0.843096	0.170334	4.94968	7.43374e-07	1.09237e-05	up	FBpp0082541	0	FBgn0038320	Cytoplasmic FMR1 interacting protein	Cyfip	The gene Cytoplasmic FMR1 interacting protein is referred to in FlyBase by the symbol Dmel\Cyfip (CG4931, FBgn0038320). It is a protein_coding_gene from Dmel. It has one annotated transcript and one polypeptide. Gene sequence location is 3R:15333266..15338365. Its molecular function is described by: RNA 7-methylguanosine cap binding; small GTPase binding; protein binding. It is involved in the bi…
LOC128677474	LOC128677474	uncharacterized protein	3861.51	0.500039	0.101036	4.94911	7.4552e-07	1.09382e-05	up	FBpp0309034	1.05e-137
LOC128671229	Mapmodulin	mapmodulin	3565.1	-0.922457	0.186415	-4.9484	7.4826e-07	1.0964e-05	down	FBpp0086002	1.31e-71	FBgn0034282	Mapmodulin	Mapmodulin	The gene Mapmodulin is referred to in FlyBase by the symbol Dmel\Mapmodulin (CG5784, FBgn0034282). It is a protein_coding_gene from Dmel. It has 4 annotated transcripts and 4 polypeptides (2 unique). Gene sequence location is 2R:17866178..17872015. Its molecular function is described by: histone binding. It is involved in the biological process described with: nucleocytoplasmic transport. 15 alle…
LOC128681328	LOC128681328	uncharacterized LOC128681328	302.003	-0.817072	0.165258	-4.94422	7.64503e-07	1.11873e-05	down	FBpp0292128	4.05e-08
LOC128676581	LOC128676581	uncharacterized LOC128676581	270.012	1.20504	0.243825	4.94223	7.72355e-07	1.12873e-05	up
LOC128674750	DENR	Density regulated protein	1428.88	-0.641455	0.129802	-4.94178	7.7414e-07	1.12986e-05	down	FBpp0302657	7.36e-87	FBgn0030802	Density regulated protein	DENR	The gene Density regulated protein is referred to in FlyBase by the symbol Dmel\DENR (CG9099, FBgn0030802). It is a protein_coding_gene from Dmel. It has 2 annotated transcripts and 2 polypeptides (1 unique). Gene sequence location is X:16885546..16886560. Its molecular function is described by: translation initiation factor activity; mRNA 5'-UTR binding. It is involved in the biological process …
LOC128680005	LOC128680005	uncharacterized protein	46.6874	4.17414	0.844799	4.94099	7.77259e-07	1.13293e-05	up	FBpp0080789	6.88e-100	FBgn0032800	Centrosomal protein 104	Cep104	The gene Centrosomal protein 104 is referred to in FlyBase by the symbol Dmel\Cep104 (CG10137, FBgn0032800). It is a protein_coding_gene from Dmel. It has one annotated transcript and one polypeptide. Gene sequence location is 2L:19526686..19532985. Its molecular function is described by: microtubule binding. It is involved in the biological process described with: centriole elongation; non-motil…
LOC128676154	LOC128676154	uncharacterized LOC128676154	923.077	0.656515	0.133006	4.936	7.97407e-07	1.16078e-05	up	FBpp0082655	5.24e-12	FBgn0038385	F-box and leucine-rich repeat protein 7	Fbxl7	The gene F-box and leucine-rich repeat protein 7 is referred to in FlyBase by the symbol Dmel\Fbxl7 (CG4221, FBgn0038385). It is a protein_coding_gene from Dmel. It has one annotated transcript and one polypeptide. Gene sequence location is 3R:15920898..15932887. Its molecular function is unknown. It is involved in the biological process described with 8 unique terms, many of which group under: m…
LOC128673101	LOC128673101	uncharacterized LOC128673101	2413.21	3.96524	0.803714	4.93364	8.07094e-07	1.17334e-05	up
LOC128669930	LOC128669930	UDP-xylose and UDP-N-acetylglucosamine transporter-like	188.046	-1.75788	0.356328	-4.93332	8.08422e-07	1.17374e-05	down	FBpp0070840	3.68e-60	FBgn0029849	ER GDP-fucose transporter	Efr	The gene ER GDP-fucose transporter is referred to in FlyBase by the symbol Dmel\Efr (CG3774, FBgn0029849). It is a protein_coding_gene from Dmel. It has 2 annotated transcripts and 2 polypeptides (1 unique). Gene sequence location is X:6219957..6222719. Its molecular function is described by: UDP-xylose transmembrane transporter activity; GDP-fucose transmembrane transporter activity; UDP-N-acety…
LOC128679248	LOC128679248	uncharacterized LOC128679248	241.549	-1.48034	0.300476	-4.92666	8.36457e-07	1.21286e-05	down
LOC128672904	LOC128672904	lysosomal alpha-glucosidase-like	785.583	0.846018	0.171792	4.92466	8.45062e-07	1.22375e-05	up	FBpp0070058	5.8e-61	FBgn0027588	Glucosidase 2 alpha subunit	GCS2alpha	The gene Glucosidase 2 alpha subunit is referred to in FlyBase by the symbol Dmel\GCS2Œ± (CG14476, FBgn0027588). It is a protein_coding_gene from Dmel. It has 5 annotated transcripts and 5 polypeptides (1 unique). Gene sequence location is X:21600502..21605264. Its molecular function is described by: alpha-glucosidase activity; carbohydrate binding; glucan 1,3-alpha-glucosidase activity; hydrolas…
LOC128676362	LOC128676362	uncharacterized protein	586.59	-1.46999	0.298558	-4.92362	8.49568e-07	1.22867e-05	down	FBpp0075302	0
LOC128670263	Spn85F	Serpin 85F	288.617	2.47589	0.502888	4.92335	8.5074e-07	1.22877e-05	up	FBpp0081649	2e-36	FBgn0037772	Serpin 85F	Spn85F	The gene Serpin 85F is referred to in FlyBase by the symbol Dmel\Spn85F (CG12807, FBgn0037772). It is a protein_coding_gene from Dmel. It has one annotated transcript and one polypeptide. Gene sequence location is 3R:9997163..10000314. Its molecular function is unknown. It is involved in the biological process described with: regulation of immune response. 4 alleles are reported. No phenotypic da…
LOC128677944	LOC128677944	uncharacterized LOC128677944	245.756	0.886565	0.180228	4.91914	8.69247e-07	1.25388e-05	up
LOC128681258	sns	sticks and stones	1407.18	-1.65536	0.336917	-4.91324	8.95823e-07	1.29054e-05	down	FBpp0087716	0	FBgn0024189	sticks and stones	sns	The gene sticks and stones is referred to in FlyBase by the symbol Dmel\sns (CG33141, FBgn0024189). It is a protein_coding_gene from Dmel. It has 3 annotated transcripts and 3 polypeptides (all unique). Gene sequence location is 2R:8798489..8856091. Its molecular function is described by: cell adhesion mediator activity; protein binding; cell adhesion molecule binding. It is involved in the biolo…
LOC128671144	Nemp	Nuclear envelope integral membrane protein	833.775	0.716068	0.145867	4.90905	9.15207e-07	1.31676e-05	up	FBpp0074150	3.01e-94	FBgn0030768	Nuclear envelope integral membrane protein	Nemp	The gene Nuclear envelope integral membrane protein is referred to in FlyBase by the symbol Dmel\Nemp (CG9723, FBgn0030768). It is a protein_coding_gene from Dmel. It has one annotated transcript and one polypeptide. Gene sequence location is X:16653220..16655015. Its molecular function is unknown. It is involved in the biological process described with: nuclear membrane organization. 11 alleles …
LOC128680964	LOC128680964	uncharacterized protein	224.579	-1.81705	0.370281	-4.90723	9.23717e-07	1.32729e-05	down	FBpp0087336	1.26e-18
LOC128674590	LOC128674590	calpain-7-like	234.912	1.40899	0.28731	4.90407	9.38717e-07	1.34711e-05	up	FBpp0290798	7.52e-30	FBgn0003464	small optic lobes	sol	The gene small optic lobes is referred to in FlyBase by the symbol Dmel\sol (CG1391, FBgn0003464). It is a protein_coding_gene from Dmel. It has 4 annotated transcripts and 4 polypeptides (all unique). Gene sequence location is X:21350280..21357912. Its molecular function is described by: calcium-dependent cysteine-type endopeptidase activity. It is involved in the biological process described wi…
LOC128675663	LOC128675663	beta-1,4-N-acetylgalactosaminyltransferase bre-4-like	1538.86	1.35444	0.276238	4.90315	9.43138e-07	1.35171e-05	up	FBpp0086668	3.65e-96	FBgn0027538	beta1,4-N-acetylgalactosaminyltransferase A	beta4GalNAcTA	The gene beta1,4-N-acetylgalactosaminyltransferase A is referred to in FlyBase by the symbol Dmel\Œ≤4GalNAcTA (CG8536, FBgn0027538). It is a protein_coding_gene from Dmel. It has one annotated transcript and one polypeptide. Gene sequence location is 2R:14259030..14261150. Its molecular function is described by: acetylgalactosaminyltransferase activity; N-acetyl-beta-glucosaminyl-derivative 4-bet…
LOC128683873	Tsp47F	23 kDa integral membrane protein-like	3382.4	-4.56417	0.931064	-4.9021	9.48183e-07	1.35719e-05	down	FBpp0087248	1.65e-20	FBgn0033629	Tetraspanin 47F	Tsp47F	The gene Tetraspanin 47F is referred to in FlyBase by the symbol Dmel\Tsp47F (CG9033, FBgn0033629). It is a protein_coding_gene from Dmel. It has one annotated transcript and one polypeptide. Gene sequence location is 2R:11377193..11379177. Its molecular function is described by: . It is involved in the biological process described with: . 5 alleles are reported. The phenotypes of these alleles m…
LOC128674252	Rh50	Rh50	1432.01	3.54298	0.723496	4.89703	9.72983e-07	1.3909e-05	up	FBpp0073210	5.18e-130	FBgn0028699	Rh50	Rh50	The gene Rh50 is referred to in FlyBase by the symbol Dmel\Rh50 (CG7499, FBgn0028699). It is a protein_coding_gene from Dmel. It has 4 annotated transcripts and 4 polypeptides (3 unique). Gene sequence location is 3L:4910368..4920198. Its molecular function is described by: ammonium channel activity. It is involved in the biological process described with: ammonium transmembrane transport; cellul…
LOC128674581	LOC128674581	kallikrein-4-like	2229.03	1.11086	0.227258	4.8881	1.01815e-06	1.45361e-05	up	FBpp0086427	4.29e-27
LOC128674794	REG	Proteasome regulator gamma	1867.86	-1.12917	0.23104	-4.88735	1.022e-06	1.45537e-05	down	FBpp0302766	2.92e-127	FBgn0029133	Proteasome regulator gamma	REG	The gene Proteasome regulator gamma is referred to in FlyBase by the symbol Dmel\REG (CG1591, FBgn0029133). It is a protein_coding_gene from Dmel. It has 2 annotated transcripts and 2 polypeptides (1 unique). Gene sequence location is X:13212325..13214408. Its molecular function is described by: endopeptidase inhibitor activity; endopeptidase activator activity. It is involved in the biological p…
LOC128679224	LOC128679224	apolipophorin-3-like	1899.07	-1.89304	0.387321	-4.88751	1.02117e-06	1.45537e-05	down	FBpp0079114	7.28e-06	FBgn0289933	Laminin B1	LanB1	The gene Laminin B1 is referred to in FlyBase by the symbol Dmel\LanB1 (CG7123, FBgn0289933). It is a protein_coding_gene from Dmel. It has 2 annotated transcripts and 2 polypeptides (1 unique). Gene sequence location is 2L:7811438..7820771. Its molecular function is described by: extracellular matrix structural constituent. It is involved in the biological process described with 14 unique terms,…
LOC128681900	CycE	Cyclin E	117.135	-2.8854	0.591088	-4.88151	1.05277e-06	1.49727e-05	down	FBpp0080335	1.79e-107	FBgn0010382	Cyclin E	CycE	The gene Cyclin E is referred to in FlyBase by the symbol Dmel\CycE (CG3938, FBgn0010382). It is a protein_coding_gene from Dmel. It has 6 annotated transcripts and 6 polypeptides (3 unique). Gene sequence location is 2L:15727581..15748150. Its molecular function is described by: protein binding; cyclin-dependent protein serine/threonine kinase regulator activity. It is involved in the biological…
LOC128673922	LOC128673922	chaoptin-like	104.688	-2.79349	0.572318	-4.88101	1.05544e-06	1.49916e-05	down	FBpp0294010	0
LOC128677040	LOC128677040	myrosinase 1-like	2624.69	-2.22746	0.456418	-4.8803	1.05927e-06	1.50268e-05	down	FBpp0075080	5.97e-163
LOC128669950	Elp3	Elongator complex protein 3	1655.59	-0.752577	0.154242	-4.87919	1.06525e-06	1.50924e-05	down	FBpp0077129	0	FBgn0031604	Elongator complex protein 3	Elp3	The gene Elongator complex protein 3 is referred to in FlyBase by the symbol Dmel\Elp3 (CG15433, FBgn0031604). It is a protein_coding_gene from Dmel. It has one annotated transcript and one polypeptide. Gene sequence location is 2L:4444732..4446765. Its molecular function is described by 6 unique terms, many of which group under: acyltransferase activity, transferring groups other than amino-acyl…
LOC128675415	LOC128675415	uncharacterized protein	340.935	-1.67383	0.343124	-4.87821	1.07055e-06	1.51482e-05	down	FBpp0083688	8.15e-66
LOC128683578	LOC128683578	uncharacterized protein	306.122	1.68341	0.34573	4.86916	1.12075e-06	1.58385e-05	up	FBpp0298283	3.6e-143
LOC128671290	LOC128671290	uncharacterized LOC128671290	429.739	2.45904	0.505085	4.86856	1.12412e-06	1.58658e-05	up
LOC128678802	LOC128678802	glutamic acid-rich protein-like	44.4856	4.95202	1.01725	4.86805	1.12702e-06	1.58867e-05	up
LOC128674124	Naa20A	N(alpha)-acetyltransferase 20 A	445.525	-0.870377	0.178822	-4.86728	1.13145e-06	1.5929e-05	down	FBpp0304760	1.27e-108	FBgn0031043	N(alpha)-acetyltransferase 20 A	Naa20A	The gene N(alpha)-acetyltransferase 20 A is referred to in FlyBase by the symbol Dmel\Naa20A (CG14222, FBgn0031043). It is a protein_coding_gene from Dmel. It has 4 annotated transcripts and 4 polypeptides (2 unique). Gene sequence location is X:19621451..19623074. Its molecular function is described by: peptide alpha-N-acetyltransferase activity; acyltransferase activity, transferring groups oth…
LOC128677415	LOC128677415	uncharacterized LOC128677415	58.0479	3.38814	0.696256	4.86623	1.13748e-06	1.59937e-05	up	FBpp0308266	1.12e-06
LOC128680632	LOC128680632	MICOS complex subunit Mic60-like	440.005	-1.5026	0.308828	-4.86549	1.14176e-06	1.60134e-05	down	FBpp0307186	1.2e-63	FBgn0019960	Mitofilin	Mitofilin	The gene Mitofilin is referred to in FlyBase by the symbol Dmel\Mitofilin (CG6455, FBgn0019960). It is a protein_coding_gene from Dmel. It has 3 annotated transcripts and 3 polypeptides (2 unique). Gene sequence location is 3R:22019505..22023335. Its molecular function is described by: protein kinase binding; ATP-dependent protein binding. It is involved in the biological process described with: …
LOC128681243	icln	icln	2445.17	-0.725154	0.149037	-4.8656	1.1411e-06	1.60134e-05	down	FBpp0086010	5.29e-16	FBgn0029079	icln	icln	The gene icln is referred to in FlyBase by the symbol Dmel\icln (CG4924, FBgn0029079). It is a protein_coding_gene from Dmel. It has one annotated transcript and one polypeptide. Gene sequence location is 2R:17590964..17591881. Its molecular function is unknown. It is involved in the biological process described with: spliceosomal snRNP assembly; chloride transport; mRNA cis splicing, via spliceo…
LOC128676761	eff	effete	16129.8	-0.438561	0.0901772	-4.86332	1.15432e-06	1.61692e-05	down	FBpp0307824	2.29e-106	FBgn0011217	effete	eff	The gene effete is referred to in FlyBase by the symbol Dmel\eff (CG7425, FBgn0011217). It is a protein_coding_gene from Dmel. It has 3 annotated transcripts and 3 polypeptides (1 unique). Gene sequence location is 3R:14732414..14741319. Its molecular function is described by: ubiquitin protein ligase binding; protein binding; ubiquitin conjugating enzyme activity. It is involved in the biologica…
LOC128677822	LOC128677822	uncharacterized protein	2386.63	1.91725	0.394409	4.86107	1.16751e-06	1.63334e-05	up	FBpp0072105	2.14e-18
LOC128671877	LOC128671877	uncharacterized LOC128671877	215.202	2.329	0.479548	4.85666	1.19385e-06	1.66809e-05	up	FBpp0311514	2.44e-09	FBgn0033028	hermes	hrm	The gene hermes is referred to in FlyBase by the symbol Dmel\hrm (CG11665, FBgn0033028). It is a protein_coding_gene from Dmel. It has 2 annotated transcripts and 2 polypeptides (1 unique). Gene sequence location is 2R:5640915..5652815. Its molecular function is described by: monocarboxylic acid transmembrane transporter activity; pyruvate secondary active transmembrane transporter activity; tran…
LOC128675088	Rtc1	Rtc1	1176.23	-1.54164	0.317581	-4.85432	1.20798e-06	1.68572e-05	down	FBpp0073651	2.8e-157	FBgn0020909	Rtc1	Rtc1	The gene Rtc1 is referred to in FlyBase by the symbol Dmel\Rtc1 (CG11130, FBgn0020909). It is a protein_coding_gene from Dmel. It has one annotated transcript and one polypeptide. Gene sequence location is X:13757179..13758598. Its molecular function is described by: catalytic activity; RNA endonuclease activity. It is involved in the biological process described with: ribosomal small subunit bio…
LOC128673234	PDCD-5	Programmed Cell Death 5	2230.83	-0.6459	0.133069	-4.85386	1.21083e-06	1.68758e-05	down	FBpp0075238	8.83e-51	FBgn0036580	Programmed Cell Death 5	PDCD-5	The gene Programmed Cell Death 5 is referred to in FlyBase by the symbol Dmel\PDCD-5 (CG13072, FBgn0036580). It is a protein_coding_gene from Dmel. It has one annotated transcript and one polypeptide. Gene sequence location is 3L:16231081..16232038. Its molecular function is described by: DNA binding. It is involved in the biological process described with: defense response to Gram-negative bacte…
LOC128679620	LOC128679620	tubulin beta-1 chain-like	23370.1	1.86188	0.383664	4.85288	1.21679e-06	1.69377e-05	up	FBpp0085720	0	FBgn0284243	beta-Tubulin at 56D	betaTub56D	The gene beta-Tubulin at 56D is referred to in FlyBase by the symbol Dmel\Œ≤Tub56D (CG9277, FBgn0284243). It is a protein_coding_gene from Dmel. It has 2 annotated transcripts and 2 polypeptides (all unique). Gene sequence location is 2R:19447319..19451600. Its molecular function is described by: GTP binding; GTPase activity; structural constituent of cytoskeleton. It is involved in the biologica…
LOC128672148	LOC128672148	sodium/hydrogen exchanger 9B2-like	60.1643	5.4096	1.11539	4.84998	1.23472e-06	1.71659e-05	up	FBpp0079001	1.31e-63	FBgn0031865	Na[+]/H[+] hydrogen antiporter 1	Nha1	The gene Na[+]/H[+] hydrogen antiporter 1 is referred to in FlyBase by the symbol Dmel\Nha1 (CG10806, FBgn0031865). It is a protein_coding_gene from Dmel. It has 2 annotated transcripts and 2 polypeptides (all unique). Gene sequence location is 2L:6860905..6870389. Its molecular function is described by: chloride transmembrane transporter activity; antiporter activity; sodium:proton antiporter ac…
LOC128683541	mys	myospheroid	9819.31	1.31443	0.271338	4.84423	1.27101e-06	1.76483e-05	up	FBpp0309123	0	FBgn0004657	myospheroid	mys	The gene myospheroid is referred to in FlyBase by the symbol Dmel\mys (CG1560, FBgn0004657). It is a protein_coding_gene from Dmel. It has 4 annotated transcripts and 4 polypeptides (2 unique). Gene sequence location is X:8061645..8070237. Its molecular function is described by: protein binding; protein heterodimerization activity; extracellular matrix protein binding; integrin binding. It is inv…
LOC128675795	LOC128675795	microtubule-associated protein futsch	428.221	1.65525	0.341908	4.84121	1.29048e-06	1.78964e-05	up	FBpp0300236	0	FBgn0259108	futsch	futsch	The gene futsch is referred to in FlyBase by the symbol Dmel\futsch (CG34387, FBgn0259108). It is a protein_coding_gene from Dmel. It has 3 annotated transcripts and 3 polypeptides (1 unique). Gene sequence location is X:1409069..1453686. Its molecular function is described by: microtubule binding; kinase binding; actin binding; protein binding. It is involved in the biological process described …
LOC128670881	Orc3	Origin recognition complex subunit 3	247.851	-1.74418	0.360608	-4.83677	1.31967e-06	1.82784e-05	down	FBpp0086882	2.79e-170	FBgn0005654	Origin recognition complex subunit 3	Orc3	The gene Origin recognition complex subunit 3 is referred to in FlyBase by the symbol Dmel\Orc3 (CG4088, FBgn0005654). It is a protein_coding_gene from Dmel. It has 2 annotated transcripts and 2 polypeptides (1 unique). Gene sequence location is 2R:13202728..13206547. Its molecular function is described by: DNA replication origin binding; DNA binding; protein binding; ribonucleoprotein complex bi…
LOC128678597	LOC128678597	uncharacterized protein	965.629	-1.19172	0.246418	-4.83616	1.32374e-06	1.8312e-05	down	FBpp0070299	4.56e-91
LOC128669947	LOC128669947	cytochrome P450 6B5-like	186.483	-4.68632	0.969738	-4.83257	1.34783e-06	1.86221e-05	down	FBpp0087770	2.25e-72	FBgn0033304	Cytochrome P450 6a13	Cyp6a13	The gene Cytochrome P450 6a13 is referred to in FlyBase by the symbol Dmel\Cyp6a13 (CG2397, FBgn0033304). It is a protein_coding_gene from Dmel. It has one annotated transcript and one polypeptide. Gene sequence location is 2R:8570499..8572147. Its molecular function is described by: heme binding; monooxygenase activity; iron ion binding; oxidoreductase activity, acting on paired donors, with inc…
LOC128669365	LOC128669365	dnaJ homolog subfamily A member 2-like	8357.11	-0.63285	0.131047	-4.82918	1.37099e-06	1.89187e-05	down	FBpp0082223	6.25e-110	FBgn0038145	DnaJ-like-2	Droj2	The gene DnaJ-like-2 is referred to in FlyBase by the symbol Dmel\Droj2 (CG8863, FBgn0038145). It is a protein_coding_gene from Dmel. It has 5 annotated transcripts and 5 polypeptides (1 unique). Gene sequence location is 3R:13382106..13385283. Its molecular function is described by: Hsp70 protein binding; unfolded protein binding; protein-folding chaperone binding; ATP binding. It is involved in…
LOC128676547	Aldhx	aldehyde dehydrogenase X, mitochondrial-like	30057.8	-2.22188	0.460433	-4.82562	1.39567e-06	1.92353e-05	down	FBpp0084452	0
LOC128672864	LOC128672864	uncharacterized protein	467.113	-1.31411	0.272566	-4.82125	1.42661e-06	1.96375e-05	down	FBpp0072777	1.67e-12
LOC128669271	APC10	Anaphase Promoting Complex subunit 10	647.268	-0.85381	0.17712	-4.82051	1.43194e-06	1.96865e-05	down	FBpp0086107	1.15e-95	FBgn0034231	Anaphase Promoting Complex subunit 10	APC10	The gene Anaphase Promoting Complex subunit 10 is referred to in FlyBase by the symbol Dmel\APC10 (CG11419, FBgn0034231). It is a protein_coding_gene from Dmel. It has one annotated transcript and one polypeptide. Gene sequence location is 2R:17517261..17518186. Its molecular function is unknown. It is involved in the biological process described with: regulation of stem cell differentiation; ana…
LOC128677176	Pnn	Pinin	1799.87	-0.747839	0.155216	-4.81806	1.44961e-06	1.99049e-05	down	FBpp0081604	8.58e-46	FBgn0037737	Pinin	Pnn	The gene Pinin is referred to in FlyBase by the symbol Dmel\Pnn (CG8383, FBgn0037737). It is a protein_coding_gene from Dmel. It has 2 annotated transcripts and 2 polypeptides (all unique). Gene sequence location is 3R:9740899..9742844. Its molecular function is unknown. It is involved in the biological process described with: mRNA splicing, via spliceosome. 4 alleles are reported. No phenotypic …
LOC128674903	LOC128674903	high mobility group protein D-like	22487.3	-0.827612	0.171933	-4.81357	1.48259e-06	2.03326e-05	down	FBpp0311599	4.98e-33	FBgn0010228	HMG protein Z	HmgZ	The gene HMG protein Z is referred to in FlyBase by the symbol Dmel\HmgZ (CG17921, FBgn0010228). It is a protein_coding_gene from Dmel. It has 4 annotated transcripts and 4 polypeptides (1 unique). Gene sequence location is 2R:21697488..21707861. Its molecular function is described by: DNA binding, bending. It is involved in the biological process described with: regulation of transcription by RN…
LOC128673110	LOC128673110	mpv17-like protein	518.955	2.68258	0.557601	4.81094	1.50222e-06	2.05766e-05	up	FBpp0306211	2.1e-49
LOC128679486	LOC128679486	uncharacterized LOC128679486	8029.88	1.56003	0.324474	4.80788	1.52542e-06	2.08686e-05	up	FBpp0071470	4.68e-90
LOC128671813	Fnta	Farnesyl transferase alpha subunit	1364.13	-0.457481	0.0953027	-4.80029	1.58433e-06	2.16262e-05	down	FBpp0307904	1.38e-117	FBgn0031633	Farnesyl transferase alpha subunit	Fnta	The gene Farnesyl transferase alpha subunit is referred to in FlyBase by the symbol Dmel\Fnta (CG2976, FBgn0031633). It is a protein_coding_gene from Dmel. It has 2 annotated transcripts and 2 polypeptides (1 unique). Gene sequence location is 2L:4829214..4830693. Its molecular function is described by: protein prenyltransferase activity; CAAX-protein geranylgeranyltransferase activity; protein f…
LOC128676392	LOC128676392	spidroin-1-like	432.748	2.3742	0.494599	4.80025	1.58468e-06	2.16262e-05	up
LOC128670819	LOC128670819	uncharacterized protein	703.795	-2.06535	0.430471	-4.79788	1.60353e-06	2.18567e-05	down	FBpp0085119	2.43e-72
LOC128676679	ND-B14.5B	NADH dehydrogenase (ubiquinone) B14.5 B subunit	2445	-0.955541	0.199199	-4.79692	1.61127e-06	2.19353e-05	down	FBpp0302939	1.59e-33	FBgn0031505	NADH dehydrogenase (ubiquinone) B14.5 B subunit	ND-B14.5B	The gene NADH dehydrogenase (ubiquinone) B14.5 B subunit is referred to in FlyBase by the symbol Dmel\ND-B14.5B (CG12400, FBgn0031505). It is a protein_coding_gene from Dmel. It has 2 annotated transcripts and 2 polypeptides (1 unique). Gene sequence location is 2L:3144953..3145848. Its molecular function is unknown. It is involved in the biological process described with: mitochondrial electron …
LOC128672339	Dad	Daughters against dpp	1047.43	1.18529	0.247336	4.79221	1.64954e-06	2.24289e-05	up	FBpp0099512	1.16e-46	FBgn0020493	Daughters against dpp	Dad	The gene Daughters against dpp is referred to in FlyBase by the symbol Dmel\Dad (CG5201, FBgn0020493). It is a protein_coding_gene from Dmel. It has 4 annotated transcripts and 4 polypeptides (2 unique). Gene sequence location is 3R:17054007..17070408. Its molecular function is described by: I-SMAD binding; transcription regulator inhibitor activity; BMP receptor binding. It is involved in the bi…
LOC128675658	Vps11	Vacuolar protein sorting 11	8210.85	-0.487966	0.10193	-4.78726	1.69075e-06	2.29531e-05	down	FBpp0070045	9.95e-35	FBgn0052350	Vacuolar protein sorting 11	Vps11	The gene Vacuolar protein sorting 11 is referred to in FlyBase by the symbol Dmel\Vps11 (CG32350, FBgn0052350). It is a protein_coding_gene from Dmel. It has one annotated transcript and one polypeptide. Gene sequence location is 3L:23147656..23150499. Its molecular function is described by: ubiquitin-protein transferase activity; ubiquitin protein ligase activity; zinc ion binding; protein-macro…
LOC128680743	LOC128680743	protein Wnt-5b-like	175.585	3.97436	0.830225	4.78708	1.69221e-06	2.29531e-05	up	FBpp0087596	1.02e-83	FBgn0004360	Wnt oncogene analog 2	Wnt2	The gene Wnt oncogene analog 2 is referred to in FlyBase by the symbol Dmel\Wnt2 (CG1916, FBgn0004360). It is a protein_coding_gene from Dmel. It has 2 annotated transcripts and 2 polypeptides (all unique). Gene sequence location is 2R:9494166..9503188. Its molecular function is described by: cytokine activity; signaling receptor binding; frizzled binding. It is involved in the biological process…
LOC128675937	Dpm3	Dolichyl-phosphate mannosyltransferase subunit 3	543.818	-0.961108	0.200782	-4.78682	1.69448e-06	2.29559e-05	down	FBpp0099388	4.23e-20	FBgn0053977	Dolichyl-phosphate mannosyltransferase subunit 3	Dpm3	The gene Dolichyl-phosphate mannosyltransferase subunit 3 is referred to in FlyBase by the symbol Dmel\Dpm3 (CG33977, FBgn0053977). It is a protein_coding_gene from Dmel. It has one annotated transcript and one polypeptide. Gene sequence location is 3R:13402559..13403051. Its molecular function is unknown. It is involved in the biological process described with: protein glycosylation; GPI anchor …
LOC128671645	Mct1	Monocarboxylate transporter 1	2084.57	2.59386	0.542242	4.78359	1.72196e-06	2.32998e-05	up	FBpp0309617	0	FBgn0023549	Monocarboxylate transporter 1	Mct1	The gene Monocarboxylate transporter 1 is referred to in FlyBase by the symbol Dmel\Mct1 (CG3456, FBgn0023549). It is a protein_coding_gene from Dmel. It has 2 annotated transcripts and 2 polypeptides (1 unique). Gene sequence location is X:2189188..2205373. Its molecular function is described by: transmembrane transporter activity; monocarboxylic acid transmembrane transporter activity. It is in…
LOC128670102	LOC128670102	uncharacterized protein	392.042	-0.834537	0.174534	-4.78152	1.73971e-06	2.35114e-05	down	FBpp0077521	9.33e-34
LOC135309697	LOC135309697	uncharacterized LOC135309697	27.1114	4.2072	0.880437	4.77853	1.76582e-06	2.38354e-05	up
LOC128671936	LOC128671936	uncharacterized protein	1194.69	-1.07474	0.225009	-4.77643	1.78438e-06	2.40567e-05	down	FBpp0309989	2.41e-101
LOC128675990	LOC128675990	furin-like protease 2	1223.37	0.871223	0.182445	4.77526	1.79472e-06	2.41669e-05	up	FBpp0290516	0	FBgn0004598	Furin 2	Fur2	The gene Furin 2 is referred to in FlyBase by the symbol Dmel\Fur2 (CG18734, FBgn0004598). It is a protein_coding_gene from Dmel. It has 9 annotated transcripts and 9 polypeptides (4 unique). Gene sequence location is X:16373086..16381782. Its molecular function is described by: serine-type endopeptidase activity. It is involved in the biological process described with: negative regulation of sec…
LOC128674718	spt4	spt4	516.682	-0.973538	0.204101	-4.76989	1.84324e-06	2.47902e-05	down	FBpp0086953	8.87e-65	FBgn0028683	spt4	spt4	The gene spt4 is referred to in FlyBase by the symbol Dmel\spt4 (CG12372, FBgn0028683). It is a protein_coding_gene from Dmel. It has one annotated transcript and one polypeptide. Gene sequence location is 2R:12633589..12634172. Its molecular function is described by: zinc ion binding; protein heterodimerization activity; RNA polymerase II complex binding. It is involved in the biological process…
LOC128673438	mwh	multiple wing hairs	1163.88	1.2028	0.252586	4.76196	1.91722e-06	2.57541e-05	up	FBpp0303809	5.65e-105	FBgn0264272	multiple wing hairs	mwh	The gene multiple wing hairs is referred to in FlyBase by the symbol Dmel\mwh (CG43772, FBgn0264272). It is a protein_coding_gene from Dmel. It has 3 annotated transcripts and 3 polypeptides (all unique). Gene sequence location is 3L:1200786..1232700. Its molecular function is described by: small GTPase binding; actin binding; protein binding; actin filament binding. It is involved in the biologi…
LOC128673923	Mys45A	Mystery 45A	984.133	-1.28822	0.27126	-4.74901	2.04414e-06	2.7426e-05	down	FBpp0087709	0	FBgn0033379	Mystery 45A	Mys45A	The gene Mystery 45A is referred to in FlyBase by the symbol Dmel\Mys45A (CG8070, FBgn0033379). It is a protein_coding_gene from Dmel. It has one annotated transcript and one polypeptide. Gene sequence location is 2R:9111505..9113951. Its molecular function is unknown. It is involved in the biological process described with: ribosomal large subunit biogenesis; ribosomal large subunit export from …
LOC128679664	Dpm1	Dolichyl-phosphate mannosyltransferase subunit 1	1046.97	1.11007	0.233769	4.74856	2.04868e-06	2.74538e-05	up	FBpp0080817	1.84e-140	FBgn0032799	Dolichyl-phosphate mannosyltransferase subunit 1	Dpm1	The gene Dolichyl-phosphate mannosyltransferase subunit 1 is referred to in FlyBase by the symbol Dmel\Dpm1 (CG10166, FBgn0032799). It is a protein_coding_gene from Dmel. It has one annotated transcript and one polypeptide. Gene sequence location is 2L:19525434..19526368. Its molecular function is described by: dolichyl-phosphate beta-D-mannosyltransferase activity; metal ion binding. It is invol…
LOC128673966	LOC128673966	uncharacterized protein	613.696	1.02922	0.216855	4.74614	2.07333e-06	2.77507e-05	up	FBpp0303906	4.69e-50
LOC128678273	LOC128678273	dynein regulatory complex subunit 5-like	9.99627	6.11224	1.28825	4.74461	2.08905e-06	2.79276e-05	up	FBpp0288412	3.43e-23
LOC128676921	TrpRS	Tryptophanyl-tRNA synthetase	2771.54	-0.955268	0.201388	-4.74341	2.10148e-06	2.806e-05	down	FBpp0081461	0	FBgn0010803	Tryptophanyl-tRNA synthetase	TrpRS	The gene Tryptophanyl-tRNA synthetase is referred to in FlyBase by the symbol Dmel\TrpRS (CG9735, FBgn0010803). It is a protein_coding_gene from Dmel. It has one annotated transcript and one polypeptide. Gene sequence location is 3R:9265027..9266904. Its molecular function is described by: tryptophan-tRNA ligase activity; ATP binding. It is involved in the biological process described with: dendr…
LOC128681150	RhoGEF2	Rho guanine nucleotide exchange factor 2	7940.72	1.26267	0.266233	4.74275	2.10834e-06	2.8118e-05	up	FBpp0309117	9.24e-55	FBgn0023172	Rho guanine nucleotide exchange factor 2	RhoGEF2	The gene Rho guanine nucleotide exchange factor 2 is referred to in FlyBase by the symbol Dmel\RhoGEF2 (CG9635, FBgn0023172). It is a protein_coding_gene from Dmel. It has 5 annotated transcripts and 5 polypeptides (4 unique). Gene sequence location is 2R:17027190..17044653. Its molecular function is described by: guanyl-nucleotide exchange factor activity; G protein-coupled receptor binding. It …
LOC128678300	Samtor	S-adenosylmethionine sensor upstream of TORC1	185.755	-1.29162	0.272543	-4.73913	2.14633e-06	2.85904e-05	down	FBpp0072224	3.77e-75	FBgn0035035	S-adenosylmethionine sensor upstream of TORC1	Samtor	The gene S-adenosylmethionine sensor upstream of TORC1 is referred to in FlyBase by the symbol Dmel\Samtor (CG3570, FBgn0035035). It is a protein_coding_gene from Dmel. It has one annotated transcript and one polypeptide. Gene sequence location is 2R:24603572..24604670. Its molecular function is described by: S-adenosyl-L-methionine binding; amino acid sensor activity; protein-containing complex …
LOC128680346	l(3)07882	lethal (3) 07882	1649.71	-1.11067	0.234437	-4.7376	2.16263e-06	2.87387e-05	down	FBpp0312516	1.85e-88	FBgn0010926	lethal (3) 07882	l(3)07882	The gene lethal (3) 07882 is referred to in FlyBase by the symbol Dmel\l(3)07882 (CG5824, FBgn0010926). It is a protein_coding_gene from Dmel. It has 2 annotated transcripts and 2 polypeptides (1 unique). Gene sequence location is 3R:17535533..17539963. Its molecular function is described by: snoRNA binding. It is involved in the biological process described with: maturation of SSU-rRNA; rRNA pro…
LOC128680351	Ublcp1	Ubiquitin-like domain-containing C-terminal domain phosphatase 1	939.556	0.70179	0.148126	4.73779	2.16066e-06	2.87387e-05	up	FBpp0083740	7.74e-147	FBgn0027526	Ubiquitin-like domain-containing C-terminal domain phosphatase 1	Ublcp1	The gene Ubiquitin-like domain-containing C-terminal domain phosphatase 1 is referred to in FlyBase by the symbol Dmel\Ublcp1 (CG6697, FBgn0027526). It is a protein_coding_gene from Dmel. It has one annotated transcript and one polypeptide. Gene sequence location is 3R:23061493..23062751. Its molecular function is described by: protein serine/threonine phosphatase activity; phosphoprotein phospha…
LOC128673744	LOC128673744	zinc-type alcohol dehydrogenase-like protein SERP1785	167.055	2.25878	0.476957	4.73581	2.18183e-06	2.89594e-05	up
LOC128679976	LOC128679976	trypsin-5-like	21.162	6.11641	1.29161	4.7355	2.18519e-06	2.89694e-05	up	FBpp0307159	5.61e-29
LOC128682143	Ser3b	Ser3b	1.93496e+07	6.7372	1.42375	4.732	2.22318e-06	2.94379e-05	up	FBpp0309609	7.28e-36	FBgn0052656	Mucin 11A	Muc11A	The gene Mucin 11A is referred to in FlyBase by the symbol Dmel\Muc11A (CG32656, FBgn0052656). It is a protein_coding_gene from Dmel. It has one annotated transcript and one polypeptide. Gene sequence location is X:12059795..12065144. Its molecular function is described by: extracellular matrix structural constituent; chitin binding. The biological processes in which it is involved are not known.…
LOC128675746	LOC128675746	uncharacterized protein	620.347	-1.3626	0.288142	-4.72891	2.25724e-06	2.98534e-05	down	FBpp0070382	1.16e-153
LOC128676941	sas	stranded at second	1873.84	1.3513	0.285936	4.72588	2.29121e-06	3.02669e-05	up	FBpp0306905	8.54e-119	FBgn0002306	stranded at second	sas	The gene stranded at second is referred to in FlyBase by the symbol Dmel\sas (CG2507, FBgn0002306). It is a protein_coding_gene from Dmel. It has 4 annotated transcripts and 4 polypeptides (2 unique). Gene sequence location is 3R:7162808..7183702. Its molecular function is described by: signaling receptor binding; signaling receptor activity; integrin binding; structural molecule activity. It is …
LOC128679267	fabp	fatty acid binding protein	57363.3	-1.67167	0.353777	-4.7252	2.29894e-06	3.03329e-05	down	FBpp0099726	8.88e-35	FBgn0037913	fatty acid binding protein	fabp	The gene fatty acid binding protein is referred to in FlyBase by the symbol Dmel\fabp (CG6783, FBgn0037913). It is a protein_coding_gene from Dmel. It has 3 annotated transcripts and 3 polypeptides (all unique). Gene sequence location is 3R:11559896..11567054. Its molecular function is described by: fatty acid binding; lipid binding. It is involved in the biological process described with: fatty …
LOC128676145	ATP8B	ATPase 8B	3541.43	1.11271	0.235716	4.72055	2.35208e-06	3.09974e-05	up	FBpp0308705	0	FBgn0037989	ATPase 8B	ATP8B	The gene ATPase 8B is referred to in FlyBase by the symbol Dmel\ATP8B (CG14741, FBgn0037989). It is a protein_coding_gene from Dmel. It has 7 annotated transcripts and 7 polypeptides (all unique). Gene sequence location is 3R:12068375..12090612. Its molecular function is described by: ATP binding; ATPase-coupled intramembrane lipid transporter activity; ATP hydrolysis activity; magnesium ion bind…
LOC128669220	LOC128669220	exosome complex component RRP43-like	393.242	-1.47707	0.313115	-4.71736	2.38922e-06	3.14496e-05	down	FBpp0310515	7.15e-17	FBgn0030789	Rrp45	Rrp45	The gene Rrp45 is referred to in FlyBase by the symbol Dmel\Rrp45 (CG9606, FBgn0030789). It is a protein_coding_gene from Dmel. It has 2 annotated transcripts and 2 polypeptides (1 unique). Gene sequence location is X:16789405..16791266. Its molecular function is described by: mRNA 3'-UTR AU-rich region binding. It is involved in the biological process described with 9 unique terms, many of which…
LOC128679768	scra	scraps	332.31	1.94792	0.413278	4.71335	2.4368e-06	3.20381e-05	up	FBpp0087985	4.1e-126	FBgn0261385	scraps	scra	The gene scraps is referred to in FlyBase by the symbol Dmel\scra (CG2092, FBgn0261385). It is a protein_coding_gene from Dmel. It has 3 annotated transcripts and 3 polypeptides (all unique). Gene sequence location is 2R:7590119..7595242. Its molecular function is described by: microtubule binding; actin filament binding; myosin binding; actin binding; protein binding. It is involved in the biolo…
LOC128683469	Tbc1d8-9	TBC1 domain family member 8/9	2006.32	0.866872	0.183986	4.71162	2.45761e-06	3.22735e-05	up	FBpp0078058	0	FBgn0037074	TBC1 domain family member 8/9	Tbc1d8-9	The gene TBC1 domain family member 8/9 is referred to in FlyBase by the symbol Dmel\Tbc1d8-9 (CG7324, FBgn0037074). It is a protein_coding_gene from Dmel. It has 2 annotated transcripts and 2 polypeptides (all unique). Gene sequence location is 3L:21337681..21343716. Its molecular function is described by: calcium ion binding; GTPase activator activity. The biological processes in which it is inv…
LOC128670002	LOC128670002	uncharacterized protein	553.918	-2.15301	0.457279	-4.7083	2.49793e-06	3.27643e-05	down	FBpp0081082	1.74e-38
LOC128678303	LOC128678303	uncharacterized protein	1403.04	-0.83981	0.178435	-4.70654	2.51953e-06	3.30088e-05	down	FBpp0081539	4.23e-14
LOC128674310	LOC128674310	uncharacterized LOC128674310	117.449	7.33886	1.55982	4.70492	2.53962e-06	3.32329e-05	up
LOC128672829	LOC128672829	mpv17-like protein 2	415.837	-1.0582	0.224963	-4.7039	2.55235e-06	3.33212e-05	down	FBpp0309558	8.94e-66
LOC128680120	cas	castor	215.555	-2.62782	0.558632	-4.70402	2.55085e-06	3.33212e-05	down	FBpp0308601	1.01e-89	FBgn0004878	castor	cas	The gene castor is referred to in FlyBase by the symbol Dmel\cas (CG2102, FBgn0004878). It is a protein_coding_gene from Dmel. It has 2 annotated transcripts and 2 polypeptides (all unique). Gene sequence location is 3R:5712975..5716805. Its molecular function is described by: RNA polymerase II transcription regulatory region sequence-specific DNA binding; DNA-binding transcription factor activit…
LOC128669677	GlyRS	Glycyl-tRNA synthetase	12914.9	-1.29424	0.275649	-4.69524	2.6629e-06	3.47202e-05	down	FBpp0306062	0	FBgn0027088	Glycyl-tRNA synthetase	GlyRS	The gene Glycyl-tRNA synthetase is referred to in FlyBase by the symbol Dmel\GlyRS (CG6778, FBgn0027088). It is a protein_coding_gene from Dmel. It has 3 annotated transcripts and 3 polypeptides (2 unique). Gene sequence location is 3L:15095142..15097686. Its molecular function is described by: glycine-tRNA ligase activity; ATP binding. It is involved in the biological process described with: den…
LOC128674025	san	separation anxiety	2483.69	-0.767963	0.16357	-4.69502	2.66575e-06	3.47202e-05	down	FBpp0087227	3.73e-104	FBgn0024188	separation anxiety	san	The gene separation anxiety is referred to in FlyBase by the symbol Dmel\san (CG12352, FBgn0024188). It is a protein_coding_gene from Dmel. It has one annotated transcript and one polypeptide. Gene sequence location is 2R:11360706..11361871. Its molecular function is described by: N-acetyltransferase activity; peptide alpha-N-acetyltransferase activity; acyltransferase activity, transferring grou…
LOC128677376	LOC128677376	uncharacterized protein	558.141	1.11527	0.237742	4.69108	2.71772e-06	3.53557e-05	up	FBpp0084822	1.01e-09
LOC128672881	unc-13-4A	unc-13-4A	178.357	2.67604	0.57131	4.68404	2.81277e-06	3.65496e-05	up	FBpp0305560	0	FBgn0035756	unc-13-4A	unc-13-4A	The gene unc-13-4A is referred to in FlyBase by the symbol Dmel\unc-13-4A (CG32381, FBgn0035756). It is a protein_coding_gene from Dmel. It has 2 annotated transcripts and 2 polypeptides (1 unique). Gene sequence location is 3L:7266192..7312896. Its molecular function is unknown. It is involved in the biological process described with: synaptic vesicle priming; neurotransmitter secretion. 12 alle…
LOC128679807	Hmgcl	3-Hydroxymethyl-3-methylglutaryl-CoA lyase	4052.04	-0.956202	0.204295	-4.6805	2.86174e-06	3.71426e-05	down	FBpp0310331	1.57e-125	FBgn0031877	3-Hydroxymethyl-3-methylglutaryl-CoA lyase	Hmgcl	The gene 3-Hydroxymethyl-3-methylglutaryl-CoA lyase is referred to in FlyBase by the symbol Dmel\Hmgcl (CG10399, FBgn0031877). It is a protein_coding_gene from Dmel. It has 2 annotated transcripts and 2 polypeptides (1 unique). Gene sequence location is 2L:6960377..6961653. Its molecular function is described by: oxo-acid-lyase activity; hydroxymethylglutaryl-CoA lyase activity. It is involved in…
LOC128671152	LOC128671152	2-acylglycerol O-acyltransferase 1-like	413.294	2.58353	0.552223	4.67842	2.89087e-06	3.7477e-05	up	FBpp0088003	5.66e-75
LOC128674708	LOC128674708	sodium channel protein Nach-like	7.72334	6.56442	1.4033	4.67784	2.89914e-06	3.75405e-05	up	FBpp0085126	2.56e-38	FBgn0039839	pickpocket 24	ppk24	The gene pickpocket 24 is referred to in FlyBase by the symbol Dmel\ppk24 (CG15555, FBgn0039839). It is a protein_coding_gene from Dmel. It has one annotated transcript and one polypeptide. Gene sequence location is 3R:31265730..31268511. Its molecular function is described by: sodium channel activity; ligand-gated sodium channel activity. It is involved in the biological process described with: …
LOC128674284	mael	maelstrom	322.77	0.8841	0.189162	4.67377	2.95725e-06	3.82041e-05	up	FBpp0312456	2.74e-24	FBgn0016034	maelstrom	mael	The gene maelstrom is referred to in FlyBase by the symbol Dmel\mael (CG11254, FBgn0016034). It is a protein_coding_gene from Dmel. It has 4 annotated transcripts and 4 polypeptides (2 unique). Gene sequence location is 3L:22721203..22726234. Its molecular function is described by: transcription cis-regulatory region binding; sequence-specific DNA binding. It is involved in the biological process…
LOC128679984	Tcs5	Threonyl-carbamoyl synthesis 5	192.962	-0.989383	0.211685	-4.67384	2.95624e-06	3.82041e-05	down	FBpp0076883	2.91e-73	FBgn0035590	Threonyl-carbamoyl synthesis 5	Tcs5	The gene Threonyl-carbamoyl synthesis 5 is referred to in FlyBase by the symbol Dmel\Tcs5 (CG10673, FBgn0035590). It is a protein_coding_gene from Dmel. It has one annotated transcript and one polypeptide. Gene sequence location is 3L:5138652..5139395. Its molecular function is described by: ATP binding; protein serine/threonine kinase activity. It is involved in the biological process described …
LOC128679092	Rilpl	Rab interacting lysosomal protein like	546.16	1.71756	0.367546	4.67304	2.96778e-06	3.82957e-05	up	FBpp0070216	1.31e-92	FBgn0024985	Rab interacting lysosomal protein like	Rilpl	The gene Rab interacting lysosomal protein like is referred to in FlyBase by the symbol Dmel\Rilpl (CG11448, FBgn0024985). It is a protein_coding_gene from Dmel. It has 3 annotated transcripts and 3 polypeptides (all unique). Gene sequence location is X:1393054..1397337. Its molecular function is described by: dynein light intermediate chain binding; small GTPase binding; GTP-dependent protein bi…
LOC128682885	Fhos	Formin homology 2 domain containing	368.706	2.50398	0.536273	4.66923	3.02338e-06	3.8968e-05	up	FBpp0306021	9.36e-118	FBgn0266084	Formin homology 2 domain containing	Fhos	The gene Formin homology 2 domain containing is referred to in FlyBase by the symbol Dmel\Fhos (CG42610, FBgn0266084). It is a protein_coding_gene from Dmel. It has 9 annotated transcripts and 9 polypeptides (8 unique). Gene sequence location is 3L:8753619..8798719. Its molecular function is described by: actin filament binding. It is involved in the biological process described with 11 unique te…
LOC128671916	LOC128671916	organic cation transporter protein-like	778.202	2.96858	0.636244	4.6658	3.07425e-06	3.95779e-05	up	FBpp0078124	3.93e-86	FBgn0037140	SLC22A family member	SLC22A	The gene SLC22A family member is referred to in FlyBase by the symbol Dmel\SLC22A (CG7442, FBgn0037140). It is a protein_coding_gene from Dmel. It has one annotated transcript and one polypeptide. Gene sequence location is 3L:21934704..21938636. Its molecular function is described by: choline transmembrane transporter activity; transmembrane transporter activity. It is involved in the biological …
LOC128680870	LOC128680870	uncharacterized LOC128680870	16.1565	8.02252	1.72051	4.66288	3.11822e-06	4.00975e-05	up	FBpp0311449	1.49e-21
LOC128671398	LOC128671398	uncharacterized protein	866.583	0.449003	0.0963611	4.65959	3.16845e-06	4.06029e-05	up	FBpp0077033	2.5e-81
LOC128678238	LOC128678238	leucine-rich repeats and immunoglobulin-like domains protein 2	27.8117	3.53604	0.75882	4.65991	3.16344e-06	4.06029e-05	up	FBpp0072491	1.65e-45	FBgn0035170	defective proboscis extension response 20	dpr20	The gene defective proboscis extension response 20 is referred to in FlyBase by the symbol Dmel\dpr20 (CG12191, FBgn0035170). It is a protein_coding_gene from Dmel. It has one annotated transcript and one polypeptide. Gene sequence location is 3L:852720..857248. Its molecular function is described by: . It is involved in the biological process described with: sensory perception of chemical stimul…
LOC128679469	LOC128679469	rifampicin phosphotransferase-like	132.517	2.17308	0.466346	4.6598	3.16518e-06	4.06029e-05	up
LOC128671138	ec	echinus	6781.72	-1.13917	0.244498	-4.65923	3.17401e-06	4.06274e-05	down	FBpp0111713	0	FBgn0000542	echinus	ec	The gene echinus is referred to in FlyBase by the symbol Dmel\ec (CG2904, FBgn0000542). It is a protein_coding_gene from Dmel. It has 3 annotated transcripts and 3 polypeptides (all unique). Gene sequence location is X:3811698..3857621. Its molecular function is described by: protein phosphatase 1 binding. It is involved in the biological process described with: protein deubiquitination; compound…
LOC128671197	LOC128671197	flexible cuticle protein 12-like	185.629	2.90927	0.625039	4.65454	3.247e-06	4.15139e-05	up	FBpp0076732	4.94e-36	FBgn0052405	Cuticular protein 65Av	Cpr65Av	The gene Cuticular protein 65Av is referred to in FlyBase by the symbol Dmel\Cpr65Av (CG32405, FBgn0052405). It is a protein_coding_gene from Dmel. It has one annotated transcript and one polypeptide. Gene sequence location is 3L:6139223..6139974. Its molecular function is described by: structural constituent of chitin-based larval cuticle. It is involved in the biological process described with:…
LOC128679675	fus	fusilli	16619.1	0.937272	0.201451	4.65259	3.27784e-06	4.17673e-05	up	FBpp0291536	0	FBgn0023441	fusilli	fus	The gene fusilli is referred to in FlyBase by the symbol Dmel\fus (CG8205, FBgn0023441). It is a protein_coding_gene from Dmel. It has 8 annotated transcripts and 8 polypeptides (6 unique). Gene sequence location is 2R:15657318..15676669. Its molecular function is described by: mRNA binding; RNA binding. It is involved in the biological process described with: regulation of RNA splicing. 41 allel…
LOC128681721	LOC128681721	mucin-19-like	6115.69	2.11511	0.454608	4.6526	3.27776e-06	4.17673e-05	up	FBpp0085397	2.29e-41	FBgn0033033	scarface	scaf	The gene scarface is referred to in FlyBase by the symbol Dmel\scaf (CG11066, FBgn0033033). It is a protein_coding_gene from Dmel. It has 2 annotated transcripts and 2 polypeptides (1 unique). Gene sequence location is 2R:5676750..5691723. Its molecular function is unknown. It is involved in the biological process described with 10 unique terms, many of which group under: regulation of developmen…
LOC128683881	LOC128683881	acyl-CoA-binding protein homolog	22293.4	1.14727	0.246587	4.65258	3.27807e-06	4.17673e-05	up	FBpp0312113	5.28e-28	FBgn0031992	Acyl-CoA binding protein 1	Acbp1	The gene Acyl-CoA binding protein 1 is referred to in FlyBase by the symbol Dmel\Acbp1 (CG8498, FBgn0031992). It is a protein_coding_gene from Dmel. It has 2 annotated transcripts and 2 polypeptides (1 unique). Gene sequence location is 2L:8161796..8162452. Its molecular function is described by: fatty-acyl-CoA binding. It is involved in the biological process described with: fatty acid metabolic…
LOC128670047	mRpL30	mitochondrial ribosomal protein L30	606.302	-0.84966	0.182696	-4.65067	3.30853e-06	4.21072e-05	down	FBpp0070650	1.13e-50	FBgn0029718	mitochondrial ribosomal protein L30	mRpL30	The gene mitochondrial ribosomal protein L30 is referred to in FlyBase by the symbol Dmel\mRpL30 (CG7038, FBgn0029718). It is a protein_coding_gene from Dmel. It has one annotated transcript and one polypeptide. Gene sequence location is X:4647871..4648646. Its molecular function is described by: structural constituent of ribosome. It is involved in the biological process described with: mitochon…
LOC128673735	r-l	rudimentary-like	941.877	-1.71416	0.368653	-4.64978	3.32293e-06	4.22422e-05	down	FBpp0083440	5.19e-175	FBgn0003257	rudimentary-like	r-l	The gene rudimentary-like is referred to in FlyBase by the symbol Dmel\r-l (CG3593, FBgn0003257). It is a protein_coding_gene from Dmel. It has one annotated transcript and one polypeptide. Gene sequence location is 3R:21070557..21073319. Its molecular function is described by: orotidine-5'-phosphate decarboxylase activity; orotate phosphoribosyltransferase activity. It is involved in the biologi…
LOC128678175	LOC128678175	facilitated trehalose transporter Tret1-like	8.52909	5.81842	1.2515	4.64916	3.33293e-06	4.23211e-05	up	FBpp0297096	5.57e-53
LOC128683368	LOC128683368	uncharacterized LOC128683368	26.246	-5.38758	1.16009	-4.64412	3.41521e-06	4.33164e-05	down
LOC128683914	LOC128683914	uncharacterized protein	1039.99	-1.1323	0.243842	-4.64358	3.42418e-06	4.33807e-05	down	FBpp0304277	6.45e-06
LOC128671237	Rpp30	RNaseP protein p30	256.083	-1.34487	0.289702	-4.64225	3.44637e-06	4.35627e-05	down	FBpp0307924	5.86e-50	FBgn0283652	Ribonuclease P/MRP subunit p30	Rpp30	The gene Ribonuclease P/MRP subunit p30 is referred to in FlyBase by the symbol Dmel\Rpp30 (CG11606, FBgn0283652). It is a protein_coding_gene from Dmel. It has 2 annotated transcripts and 2 polypeptides (1 unique). Gene sequence location is 2L:251039..252373. Its molecular function is described by: RNA binding; ribonuclease P RNA binding. It is involved in the biological process described with: …
LOC128673815	LOC128673815	uncharacterized LOC128673815	29.959	4.94211	1.06457	4.64235	3.44464e-06	4.35627e-05	up	FBpp0310000	3.71e-16	FBgn0003353	seizure	sei	The gene seizure is referred to in FlyBase by the symbol Dmel\sei (CG3182, FBgn0003353). It is a protein_coding_gene from Dmel. It has 3 annotated transcripts and 3 polypeptides (1 unique). Gene sequence location is 2R:24047411..24053035. Its molecular function is described by: voltage-gated potassium channel activity; inward rectifier potassium channel activity; voltage-gated monoatomic cation c…
LOC128672063	CYB5B	cytochrome b5-like	330.041	-3.76753	0.813132	-4.63335	3.59794e-06	4.5427e-05	down	FBpp0309224	1.01e-28
LOC128674315	PCB	Pyruvate carboxylase	2172.5	1.38463	0.299075	4.62969	3.66207e-06	4.61844e-05	up	FBpp0290074	0	FBgn0027580	Pyruvate carboxylase	Pcb	The gene Pyruvate carboxylase is referred to in FlyBase by the symbol Dmel\Pcb (CG1516, FBgn0027580). It is a protein_coding_gene from Dmel. It has 10 annotated transcripts and 10 polypeptides (2 unique). Gene sequence location is 2R:9850703..9861543. Its molecular function is described by: ATP binding; pyruvate carboxylase activity; metal ion binding. It is involved in the biological process des…
LOC128682168	MG4	MG4	2.22103e+06	6.66441	1.43992	4.62831	3.68664e-06	4.64416e-05	up
LOC128677373	mRpL11	mitochondrial ribosomal protein L11	293.971	-1.30657	0.2824	-4.62666	3.71604e-06	4.67591e-05	down	FBpp0082412	3.17e-97	FBgn0038234	mitochondrial ribosomal protein L11	mRpL11	The gene mitochondrial ribosomal protein L11 is referred to in FlyBase by the symbol Dmel\mRpL11 (CG3351, FBgn0038234). It is a protein_coding_gene from Dmel. It has one annotated transcript and one polypeptide. Gene sequence location is 3R:14511838..14512691. Its molecular function is described by: large ribosomal subunit rRNA binding; structural constituent of ribosome. It is involved in the bi…
LOC128681141	LOC128681141	irregular chiasm C-roughest protein-like	32.84	5.46443	1.18122	4.62609	3.7263e-06	4.68353e-05	up	FBpp0304768	0	FBgn0028369	kin of irre	kirre	The gene kin of irre is referred to in FlyBase by the symbol Dmel\kirre (CG3653, FBgn0028369). It is a protein_coding_gene from Dmel. It has 7 annotated transcripts and 7 polypeptides (1 unique). Gene sequence location is X:2740384..3134532. Its molecular function is described by: coreceptor activity; protein binding; cell adhesion molecule binding. It is involved in the biological process descri…
LOC128674234	LOC128674234	connectin-like	220.39	3.94547	0.853206	4.62429	3.75882e-06	4.71908e-05	up	FBpp0301699	4.01e-67	FBgn0005775	Connectin	Con	The gene Connectin is referred to in FlyBase by the symbol Dmel\Con (CG7503, FBgn0005775). It is a protein_coding_gene from Dmel. It has 2 annotated transcripts and 2 polypeptides (1 unique). Gene sequence location is 3L:4936758..5079033. Its molecular function is unknown. It is involved in the biological process described with: homophilic cell adhesion via plasma membrane adhesion molecules; axo…
LOC128677558	LOC128677558	A disintegrin and metalloproteinase with thrombospondin motifs adt-1-like	112.672	3.60605	0.77992	4.62362	3.77104e-06	4.72908e-05	up	FBpp0301591	1.56e-171	FBgn0086408	stall	stl	The gene stall is referred to in FlyBase by the symbol Dmel\stl (CG3622, FBgn0086408). It is a protein_coding_gene from Dmel. It has 2 annotated transcripts and 2 polypeptides (1 unique). Gene sequence location is 2R:22807860..22815993. Its molecular function is described by: zinc ion binding; metalloendopeptidase activity. It is involved in the biological process described with 6 unique terms, m…
LOC128675645	LOC128675645	organic cation transporter-like protein	99.7222	3.25449	0.703945	4.62321	3.77841e-06	4.73301e-05	up	FBpp0078128	3.81e-82
LOC128683151	LOC128683151	CD63 antigen-like	15402.4	-0.80855	0.175311	-4.61209	3.98649e-06	4.98804e-05	down	FBpp0307820	2.97e-37	FBgn0029506	Tetraspanin 42Ee	Tsp42Ee	The gene Tetraspanin 42Ee is referred to in FlyBase by the symbol Dmel\Tsp42Ee (CG10106, FBgn0029506). It is a protein_coding_gene from Dmel. It has 2 annotated transcripts and 2 polypeptides (1 unique). Gene sequence location is 2R:7012254..7018362. Its molecular function is described by: . It is involved in the biological process described with: . 14 alleles are reported. No phenotypic data is …
LOC128671326	Sv2c	synaptic vesicle glycoprotein 2C-like	2211.95	-3.47616	0.753873	-4.61107	4.0061e-06	5.00134e-05	down	FBpp0309234	1.78e-121
LOC128681195	LOC128681195	uncharacterized LOC128681195	95.5653	-1.7425	0.377891	-4.61111	4.00518e-06	5.00134e-05	down
LOC128677028	Nop10	Nop10 ribonucleoprotein	1437.81	-0.898377	0.194958	-4.60806	4.06438e-06	5.06841e-05	down	FBpp0087347	1.83e-31	FBgn0033548	Nop10 ribonucleoprotein	Nop10	The gene Nop10 ribonucleoprotein is referred to in FlyBase by the symbol Dmel\Nop10 (CG7637, FBgn0033548). It is a protein_coding_gene from Dmel. It has one annotated transcript and one polypeptide. Gene sequence location is 2R:10810556..10810936. Its molecular function is described by: snoRNA binding; telomerase RNA binding. It is involved in the biological process described with: snoRNA guided …
LOC128681687	by	blistery	8675.53	1.90923	0.414585	4.60516	4.12152e-06	5.13392e-05	up	FBpp0290315	3.12e-73	FBgn0000244	blistery	by	The gene blistery is referred to in FlyBase by the symbol Dmel\by (CG9379, FBgn0000244). It is a protein_coding_gene from Dmel. It has 3 annotated transcripts and 3 polypeptides (1 unique). Gene sequence location is 3R:9528238..9533011. Its molecular function is described by: cytoskeletal protein-membrane anchor activity; actin filament binding; phosphotyrosine residue binding. It is involved in …
LOC128681643	LOC128681643	uncharacterized protein	800.269	1.29445	0.281574	4.59718	4.28251e-06	5.3285e-05	up	FBpp0072952	2.41e-61
LOC128669363	LOC128669363	cytochrome P450 CYP12A2-like	634.186	2.33158	0.507318	4.59589	4.30912e-06	5.35563e-05	up	FBpp0083144	1.37e-97	FBgn0038680	Cytochrome P450 12a5	Cyp12a5	The gene Cytochrome P450 12a5 is referred to in FlyBase by the symbol Dmel\Cyp12a5 (CG11821, FBgn0038680). It is a protein_coding_gene from Dmel. It has one annotated transcript and one polypeptide. Gene sequence location is 3R:19132648..19134704. Its molecular function is described by: oxidoreductase activity, acting on paired donors, with incorporation or reduction of molecular oxygen; heme bin…
LOC128669346	pirk	poor Imd response upon knock-in	60.789	4.26374	0.928245	4.59334	4.36215e-06	5.41549e-05	up	FBpp0311731	2.6e-06	FBgn0034647	poor Imd response upon knock-in	pirk	The gene poor Imd response upon knock-in is referred to in FlyBase by the symbol Dmel\pirk (CG15678, FBgn0034647). It is a protein_coding_gene from Dmel. It has 2 annotated transcripts and 2 polypeptides (1 unique). Gene sequence location is 2R:21660967..21662995. Its molecular function is described by: signaling receptor binding; protein binding. It is involved in the biological process describe…
LOC128681648	ced-6	ced-6	12204.9	1.31174	0.286251	4.58247	4.59518e-06	5.69843e-05	up	FBpp0087633	7.55e-88	FBgn0029092	ced-6	ced-6	The gene ced-6 is referred to in FlyBase by the symbol Dmel\ced-6 (CG11804, FBgn0029092). It is a protein_coding_gene from Dmel. It has 5 annotated transcripts and 5 polypeptides (3 unique). Gene sequence location is 2R:9434669..9444937. Its molecular function is described by: protein binding. It is involved in the biological process described with: neuron remodeling; apoptotic cell clearance; mu…
LOC128674618	LOC128674618	TP53-regulated inhibitor of apoptosis 1-like	402.842	-0.790107	0.17247	-4.58113	4.62464e-06	5.72859e-05	down	FBpp0271806	9.28e-29
LOC128672277	LOC128672277	angiotensin-converting enzyme-like	84.4525	4.42646	0.967273	4.57623	4.73427e-06	5.85787e-05	up	FBpp0310259	1.44e-89	FBgn0012037	Angiotensin converting enzyme	Ance	The gene Angiotensin converting enzyme is referred to in FlyBase by the symbol Dmel\Ance (CG8827, FBgn0012037). It is a protein_coding_gene from Dmel. It has 3 annotated transcripts and 3 polypeptides (1 unique). Gene sequence location is 2L:13905645..13909212. Its molecular function is described by: metallopeptidase activity; peptidyl-dipeptidase activity. It is involved in the biological proces…
LOC128677196	TTLL12	Tubulin tyrosine ligase-like 12	243.051	-0.988747	0.2161	-4.57542	4.75276e-06	5.87422e-05	down	FBpp0087973	1.78e-160	FBgn0033225	Tubulin tyrosine ligase-like 12	TTLL12	The gene Tubulin tyrosine ligase-like 12 is referred to in FlyBase by the symbol Dmel\TTLL12 (CG1550, FBgn0033225). It is a protein_coding_gene from Dmel. It has one annotated transcript and one polypeptide. Gene sequence location is 2R:7810068..7812028. Its molecular function is described by: protein-glycine ligase activity. It is involved in the biological process described with: protein modifi…
LOC128682306	Coq2	Coenzyme Q biosynthesis protein 2	1748.23	-0.824277	0.180224	-4.57362	4.79365e-06	5.9182e-05	down	FBpp0081347	3.59e-111	FBgn0037574	Coenzyme Q biosynthesis protein 2	Coq2	The gene Coenzyme Q biosynthesis protein 2 is referred to in FlyBase by the symbol Dmel\Coq2 (CG9613, FBgn0037574). It is a protein_coding_gene from Dmel. It has one annotated transcript and one polypeptide. Gene sequence location is 3R:8314784..8316543. Its molecular function is described by: 4-hydroxybenzoate polyprenyltransferase activity; prenyltransferase activity. It is involved in the biol…
LOC128673694	LOC128673694	histone acetyltransferase KAT8-like	1272.85	1.20706	0.264189	4.56892	4.90247e-06	6.04584e-05	up	FBpp0070794	2.44e-172	FBgn0014340	males absent on the first	mof	The gene males absent on the first is referred to in FlyBase by the symbol Dmel\mof (CG3025, FBgn0014340). It is a protein_coding_gene from Dmel. It has one annotated transcript and one polypeptide. Gene sequence location is X:5873840..5876853. Its molecular function is described by: histone H4K16 acetyltransferase activity; lncRNA binding; histone acetyltransferase activity; chromatin binding; p…
LOC128671356	LOC128671356	fatty-acid amide hydrolase 2-A-like	399.065	1.05092	0.230229	4.56467	5.00275e-06	6.16268e-05	up	FBpp0308777	7.31e-136
LOC128676125	LOC128676125	uncharacterized LOC128676125	1031.38	0.839752	0.184064	4.56227	5.06024e-06	6.22661e-05	up	FBpp0084207	1e-11	FBgn0027376	rha	rha	The gene rha is referred to in FlyBase by the symbol Dmel\rha (CG11908, FBgn0027376). It is a protein_coding_gene from Dmel. It has one annotated transcript and one polypeptide. Gene sequence location is 3R:25340252..25344838. Its molecular function is unknown. The biological processes in which it is involved are not known. 5 alleles are reported. No phenotypic data is available. The phenotypic c…
LOC128676342	LOC128676342	ATP-binding cassette subfamily G member 4-like	3301.57	-2.02849	0.445012	-4.55829	5.1573e-06	6.33904e-05	down	FBpp0311684	1.23e-148
LOC128675236	Taf11	TBP-associated factor 11	501.272	-0.801691	0.1761	-4.55247	5.30202e-06	6.50257e-05	down	FBpp0079514	1.31e-55	FBgn0011291	TBP-associated factor 11	Taf11	The gene TBP-associated factor 11 is referred to in FlyBase by the symbol Dmel\Taf11 (CG4079, FBgn0011291). It is a protein_coding_gene from Dmel. It has one annotated transcript and one polypeptide. Gene sequence location is 2L:9762424..9763262. Its molecular function is described by: protein heterodimerization activity; RNA polymerase II general transcription initiation factor activity. It is i…
LOC128675720	LOC128675720	uncharacterized protein	388.305	-1.38727	0.304715	-4.5527	5.29627e-06	6.50257e-05	down	FBpp0297066	9.49e-18
LOC128671340	Adat1	Adenosine deaminase, tRNA-specific 1	403.806	-0.69887	0.153541	-4.55167	5.32221e-06	6.52015e-05	down	FBpp0304017	1.95e-76	FBgn0028658	Adenosine deaminase, tRNA-specific 1	Adat1	The gene Adenosine deaminase, tRNA-specific 1 is referred to in FlyBase by the symbol Dmel\Adat1 (CG16889, FBgn0028658). It is a protein_coding_gene from Dmel. It has 2 annotated transcripts and 2 polypeptides (1 unique). Gene sequence location is 2L:13808360..13811474. Its molecular function is described by: adenosine deaminase activity; RNA binding; tRNA-specific adenosine deaminase activity; d…
LOC128683568	LOC128683568	uncharacterized protein	1408.52	-0.722544	0.158794	-4.55019	5.35976e-06	6.55893e-05	down	FBpp0080648	5.52e-61
LOC128682437	sgl	sugarless	1268.6	0.793811	0.174473	4.54976	5.37066e-06	6.56506e-05	up	FBpp0076647	0	FBgn0261445	sugarless	sgl	The gene sugarless is referred to in FlyBase by the symbol Dmel\sgl (CG10072, FBgn0261445). It is a protein_coding_gene from Dmel. It has one annotated transcript and one polypeptide. Gene sequence location is 3L:6959554..6964758. Its molecular function is described by: UDP-glucose 6-dehydrogenase activity; NAD binding. It is involved in the biological process described with 9 unique terms, many …
LOC128670632	l(2)34Fd	lethal (2) 34Fd	1069.57	-1.2125	0.266518	-4.5494	5.37992e-06	6.56916e-05	down	FBpp0080211	0	FBgn0261535	lethal (2) 34Fd	l(2)34Fd	The gene lethal (2) 34Fd is referred to in FlyBase by the symbol Dmel\l(2)34Fd (CG7516, FBgn0261535). It is a protein_coding_gene from Dmel. It has one annotated transcript and one polypeptide. Gene sequence location is 2L:14352594..14355085. Its molecular function is unknown. It is involved in the biological process described with: maturation of SSU-rRNA from tricistronic rRNA transcript (SSU-rR…
LOC128671647	AIMP1	aaRS-interacting multifunctional protein 1	886.84	-1.59736	0.351488	-4.54455	5.50527e-06	6.71486e-05	down	FBpp0087757	2.62e-101	FBgn0033351	aaRS-interacting multifunctional protein 1	AIMP1	The gene aaRS-interacting multifunctional protein 1 is referred to in FlyBase by the symbol Dmel\AIMP1 (CG8235, FBgn0033351). It is a protein_coding_gene from Dmel. It has one annotated transcript and one polypeptide. Gene sequence location is 2R:8927014..8928105. Its molecular function is described by: tRNA binding. The biological processes in which it is involved are not known. 6 alleles are re…
LOC128670396	LOC128670396	uncharacterized LOC128670396	1036.58	-0.910368	0.200331	-4.54431	5.51146e-06	6.71506e-05	down
LOC128671846	LOC128671846	regucalcin-like	328.634	2.13057	0.468909	4.54366	5.52846e-06	6.72106e-05	up	FBpp0073422	2.59e-79	FBgn0030362	regucalcin	regucalcin	The gene regucalcin is referred to in FlyBase by the symbol Dmel\regucalcin (CG1803, FBgn0030362). It is a protein_coding_gene from Dmel. It has 4 annotated transcripts and 4 polypeptides (2 unique). Gene sequence location is X:12012377..12017375. Its molecular function is described by: gluconolactonase activity; serine hydrolase activity; calcium ion binding. It is involved in the biological pro…
LOC128678365	Gmppb	GDP-mannose pyrophosphorylase B	5310.1	0.570759	0.125613	4.54379	5.52506e-06	6.72106e-05	up	FBpp0311384	0	FBgn0037279	GDP-mannose pyrophosphorylase B	Gmppb	The gene GDP-mannose pyrophosphorylase B is referred to in FlyBase by the symbol Dmel\Gmppb (CG1129, FBgn0037279). It is a protein_coding_gene from Dmel. It has 4 annotated transcripts and 4 polypeptides (1 unique). Gene sequence location is 3R:4811444..4816025. Its molecular function is described by: mannose-1-phosphate guanylyltransferase (GTP) activity; GTP binding. It is involved in the biolo…
LOC128670502	Gp93	Glycoprotein 93	27531.9	2.15594	0.474767	4.54106	5.59726e-06	6.79729e-05	up	FBpp0084623	0	FBgn0039562	Glycoprotein 93	Gp93	The gene Glycoprotein 93 is referred to in FlyBase by the symbol Dmel\Gp93 (CG5520, FBgn0039562). It is a protein_coding_gene from Dmel. It has one annotated transcript and one polypeptide. Gene sequence location is 3R:27948711..27952151. Its molecular function is described by: unfolded protein binding; ATP hydrolysis activity; protein binding; ATP binding; ATP-dependent protein folding chaperone…
LOC128676184	LOC128676184	protein unc-13 homolog B-like	145.8	2.29258	0.50507	4.53914	5.64841e-06	6.85192e-05	up	FBpp0088307	0	FBgn0025726	unc-13	unc-13	The gene unc-13 is referred to in FlyBase by the symbol Dmel\unc-13 (CG2999, FBgn0025726). It is a protein_coding_gene from Dmel. It has 7 annotated transcripts and 7 polypeptides (6 unique). Gene sequence location is 4:867824..912331. Its molecular function is described by: phospholipid binding; syntaxin-1 binding; diacylglycerol binding; calcium ion binding; calmodulin binding. It is involved i…
LOC128680087	LOC128680087	uncharacterized protein	215.904	-3.03345	0.669244	-4.53265	5.82474e-06	7.05814e-05	down	FBpp0308433	1.19e-27
LOC128671933	AsnS	Asparagine synthetase	34833.9	-0.564038	0.124579	-4.52756	5.96697e-06	7.22263e-05	down	FBpp0089009	8.05e-95	FBgn0270926	Asparagine synthetase	AsnS	The gene Asparagine synthetase is referred to in FlyBase by the symbol Dmel\AsnS (CG33486, FBgn0270926). It is a protein_coding_gene from Dmel. It has one annotated transcript and one polypeptide. Gene sequence location is 3L:21173118..21174973. Its molecular function is described by: asparagine synthase (glutamine-hydrolyzing) activity. It is involved in the biological process described with: as…
LOC128673235	LOC128673235	fatty acid synthase-like	18805.7	2.06949	0.457289	4.52558	6.02314e-06	7.28271e-05	up	FBpp0307371	0	FBgn0283427	Fatty acid synthase 1	FASN1	The gene Fatty acid synthase 1 is referred to in FlyBase by the symbol Dmel\FASN1 (CG3523, FBgn0283427). It is a protein_coding_gene from Dmel. It has 2 annotated transcripts and 2 polypeptides (all unique). Gene sequence location is 2L:3056598..3068177. Its molecular function is described by 6 unique terms, many of which group under: catalytic activity; transferase activity; acyltransferase acti…
LOC128674093	beta-Spec	beta Spectrin	12581.2	1.3108	0.290128	4.518	6.2426e-06	7.53987e-05	up	FBpp0306508	0	FBgn0250788	beta Spectrin	beta-Spec	The gene beta Spectrin is referred to in FlyBase by the symbol Dmel\Œ≤-Spec (CG5870, FBgn0250788). It is a protein_coding_gene from Dmel. It has 3 annotated transcripts and 3 polypeptides (all unique). Gene sequence location is X:17657372..17669371. Its molecular function is described by 7 unique terms, many of which group under: binding; cytoskeletal protein binding; protein binding; actin bindi…
LOC128670276	Archease	archease	687.547	-0.79615	0.176238	-4.51746	6.25855e-06	7.55094e-05	down	FBpp0083515	5.03e-78	FBgn0289108	Archease	Archease	The gene Archease is referred to in FlyBase by the symbol Dmel\Archease (CG6353, FBgn0289108). It is a protein_coding_gene from Dmel. It has one annotated transcript and one polypeptide. Gene sequence location is 3R:21661186..21662972. Its molecular function is unknown. It is involved in the biological process described with: tRNA processing; positive regulation of axon regeneration. 8 alleles ar…
LOC128681270	LOC128681270	uncharacterized LOC128681270	366.626	2.38801	0.52903	4.51395	6.3632e-06	7.6689e-05	up
LOC128672732	neo	neyo	1024.66	3.40085	0.75455	4.50713	6.57116e-06	7.91097e-05	up	FBpp0084852	0	FBgn0039704	neyo	neo	The gene neyo is referred to in FlyBase by the symbol Dmel\neo (CG7802, FBgn0039704). It is a protein_coding_gene from Dmel. It has 2 annotated transcripts and 2 polypeptides (1 unique). Gene sequence location is 3R:29819131..29825800. Its molecular function is unknown. It is involved in the biological process described with: anatomical structure morphogenesis; regulation of embryonic cell shape;…
LOC128683103	LOC128683103	CD63 antigen-like	858.491	3.27663	0.72715	4.50613	6.60215e-06	7.93969e-05	up	FBpp0271928	1.17e-30	FBgn0032075	Tetraspanin 29Fb	Tsp29Fb	The gene Tetraspanin 29Fb is referred to in FlyBase by the symbol Dmel\Tsp29Fb (CG9496, FBgn0032075). It is a protein_coding_gene from Dmel. It has 3 annotated transcripts and 3 polypeptides (1 unique). Gene sequence location is 2L:8937390..8939743. Its molecular function is described by: . It is involved in the biological process described with: . 8 alleles are reported. No phenotypic data is av…
LOC128680001	Vsp	venom serine protease-like	2476.36	6.01613	1.33538	4.50517	6.63196e-06	7.96694e-05	up	FBpp0087875	3.63e-61
LOC128670725	LOC128670725	uncharacterized LOC128670725	217.668	2.47617	0.549723	4.50439	6.65654e-06	7.98785e-05	up	FBpp0304700	4.68e-65	FBgn0039089	beaten path IV	beat-IV	The gene beaten path IV is referred to in FlyBase by the symbol Dmel\beat-IV (CG10152, FBgn0039089). It is a protein_coding_gene from Dmel. It has 2 annotated transcripts and 2 polypeptides (all unique). Gene sequence location is 3R:23557412..23580077. Its molecular function is described by: cell adhesion receptor activity. It is involved in the biological process described with: heterophilic cel…
LOC128674128	LOC128674128	uncharacterized LOC128674128	462.94	2.76469	0.614126	4.50182	6.73746e-06	8.07625e-05	up	FBpp0311435	0	FBgn0038348	Aldehyde oxidase 2	AOX2	The gene Aldehyde oxidase 2 is referred to in FlyBase by the symbol Dmel\AOX2 (CG18519, FBgn0038348). It is a protein_coding_gene from Dmel. It has one annotated transcript and one polypeptide. Gene sequence location is 3R:15537713..15542414. Its molecular function is described by: FAD binding; oxidoreductase activity; 2 iron, 2 sulfur cluster binding; iron ion binding; aldehyde oxidase activity.…
LOC128683406	eIF1A	eukaryotic translation initiation factor 1A	6790	-0.8743	0.194242	-4.50109	6.76051e-06	8.09516e-05	down	FBpp0310418	1.43e-97	FBgn0026250	eukaryotic translation initiation factor 1A	eIF1A	The gene eukaryotic translation initiation factor 1A is referred to in FlyBase by the symbol Dmel\eIF1A (CG8053, FBgn0026250). It is a protein_coding_gene from Dmel. It has 3 annotated transcripts and 3 polypeptides (1 unique). Gene sequence location is 3R:18274665..18283005. Its molecular function is described by: RNA binding; translation initiation factor activity. It is involved in the biologi…
LOC128674033	LOC128674033	uncharacterized protein	2094.4	1.37835	0.306383	4.49877	6.83462e-06	8.17511e-05	up	FBpp0307841	1.16e-136
LOC128676488	LOC128676488	uncharacterized protein	1447.44	-0.70761	0.157305	-4.49833	6.84901e-06	8.18354e-05	down	FBpp0083613	1.89e-43
LOC128676591	LOC128676591	uncharacterized protein	259.726	0.861088	0.191608	4.49402	6.98922e-06	8.34211e-05	up	FBpp0310004	0
LOC128670158	LOC128670158	FERM, ARHGEF and pleckstrin domain-containing protein 1-like	1559.05	0.749093	0.166789	4.49126	7.08024e-06	8.4417e-05	up	FBpp0307781	0	FBgn0265082	Chondrocyte-derived ezrin-like domain containing protein	Cdep	The gene Chondrocyte-derived ezrin-like domain containing protein is referred to in FlyBase by the symbol Dmel\Cdep (CG44193, FBgn0265082). It is a protein_coding_gene from Dmel. It has 4 annotated transcripts and 4 polypeptides (all unique). Gene sequence location is 3R:4910552..4945576. Its molecular function is described by: cytoskeletal protein binding; guanyl-nucleotide exchange factor activ…
LOC128671364	LOC128671364	fatty-acid amide hydrolase 2-B-like	943.618	1.65417	0.36877	4.48564	7.2697e-06	8.65833e-05	up	FBpp0311408	1.38e-160
LOC128669285	LOC128669285	uncharacterized LOC128669285	674.802	-0.850142	0.189574	-4.48449	7.30873e-06	8.69551e-05	down
LOC128681729	LOC128681729	importin subunit alpha-5-like	224.578	-1.3355	0.297854	-4.48372	7.33523e-06	8.71773e-05	down	FBpp0079527	3.25e-134	FBgn0287720	Pendulin	Pen	The gene Pendulin is referred to in FlyBase by the symbol Dmel\Pen (CG4799, FBgn0287720). It is a protein_coding_gene from Dmel. It has one annotated transcript and one polypeptide. Gene sequence location is 2L:10056900..10060095. Its molecular function is described by: nuclear import signal receptor activity; nuclear localization sequence binding. It is involved in the biological process describ…
LOC128675575	LOC128675575	solute carrier family 41 member 1-like	2982.56	1.12143	0.250226	4.48166	7.40638e-06	8.79291e-05	up	FBpp0112365	1.04e-103
LOC128675342	Thor	thor	13710.3	-1.7131	0.382295	-4.4811	7.4259e-06	8.79732e-05	down	FBpp0311456	2.58e-33	FBgn0261560	Thor	Thor	The gene Thor is referred to in FlyBase by the symbol Dmel\Thor (CG8846, FBgn0261560). It is a protein_coding_gene from Dmel. It has 2 annotated transcripts and 2 polypeptides (1 unique). Gene sequence location is 2L:3478434..3479612. Its molecular function is described by: eukaryotic initiation factor 4E binding. It is involved in the biological process described with 15 unique terms, many of wh…
LOC128676474	LOC128676474	uncharacterized LOC128676474	295.363	0.944845	0.210842	4.4813	7.41905e-06	8.79732e-05	up
LOC128678202	Med	Medea	589.522	1.10657	0.247087	4.47845	7.5188e-06	8.89791e-05	up	FBpp0085177	5.97e-137	FBgn0288966	Medea	Med	The gene Medea is referred to in FlyBase by the symbol Dmel\Med (CG1775, FBgn0288966). It is a protein_coding_gene from Dmel. It has 3 annotated transcripts and 3 polypeptides (2 unique). Gene sequence location is 3R:31611046..31615375. Its molecular function is described by 7 unique terms, many of which group under: binding; transcription regulator activity; DNA-binding transcription factor acti…
LOC128673484	ClC-b	Chloride channel-b	887.723	0.590047	0.131776	4.47765	7.54677e-06	8.92153e-05	up	FBpp0086939	0	FBgn0033755	Chloride channel-b	ClC-b	The gene Chloride channel-b is referred to in FlyBase by the symbol Dmel\ClC-b (CG8594, FBgn0033755). It is a protein_coding_gene from Dmel. It has one annotated transcript and one polypeptide. Gene sequence location is 2R:12572068..12575299. Its molecular function is described by: chloride transmembrane transporter activity; chloride:proton antiporter activity. It is involved in the biological p…
LOC128673322	LOC128673322	knirps-related protein-like	831.963	-2.48601	0.555385	-4.4762	7.59829e-06	8.97291e-05	down	FBpp0078092	2.65e-60	FBgn0000560	eagle	eg	The gene eagle is referred to in FlyBase by the symbol Dmel\eg (CG7383, FBgn0000560). It is a protein_coding_gene from Dmel. It has 3 annotated transcripts and 3 polypeptides (2 unique). Gene sequence location is 3L:21808703..21817600. Its molecular function is described by: DNA-binding transcription factor activity; zinc ion binding; sequence-specific DNA binding; estrogen response element bindi…
LOC128682932	ago	archipelago	46.5641	1.76846	0.395413	4.47245	7.73289e-06	9.12218e-05	up	FBpp0073103	0	FBgn0041171	archipelago	ago	The gene archipelago is referred to in FlyBase by the symbol Dmel\ago (CG15010, FBgn0041171). It is a protein_coding_gene from Dmel. It has 3 annotated transcripts and 3 polypeptides (1 unique). Gene sequence location is 3L:4246343..4254306. Its molecular function is described by: ubiquitin-specific protease binding; protein binding; cyclin binding. It is involved in the biological process descri…
LOC128669182	Rpi	Ribose-5-phosphate isomerase	2797.93	-0.856127	0.191453	-4.47174	7.75841e-06	9.14261e-05	down	FBpp0291066	2.24e-99	FBgn0050410	Ribose-5-phosphate isomerase	Rpi	The gene Ribose-5-phosphate isomerase is referred to in FlyBase by the symbol Dmel\Rpi (CG30410, FBgn0050410). It is a protein_coding_gene from Dmel. It has 2 annotated transcripts and 2 polypeptides (1 unique). Gene sequence location is 2R:23355183..23356441. Its molecular function is described by: ribose-5-phosphate isomerase activity. It is involved in the biological process described with: pe…
LOC128681395	foi	fear-of-intimacy	1023.15	0.829742	0.185574	4.47121	7.77779e-06	9.15576e-05	up	FBpp0311670	2.51e-120	FBgn0024236	fear-of-intimacy	foi	The gene fear-of-intimacy is referred to in FlyBase by the symbol Dmel\foi (CG6817, FBgn0024236). It is a protein_coding_gene from Dmel. It has 4 annotated transcripts and 4 polypeptides (1 unique). Gene sequence location is 3L:8525244..8534503. Its molecular function is described by: metal ion transmembrane transporter activity; zinc ion transmembrane transporter activity; monoatomic cation:bica…
LOC128682234	LOC128682234	salivary glue protein Sgs-3-like	192.889	1.50565	0.337047	4.46717	7.92624e-06	9.32065e-05	up
LOC128674856	orion	orion	16977.7	-1.24675	0.279164	-4.46602	7.96881e-06	9.36083e-05	down	FBpp0071081	1.01e-178	FBgn0027280	orion	orion	The gene orion is referred to in FlyBase by the symbol Dmel\orion (CG2206, FBgn0027280). It is a protein_coding_gene from Dmel. It has 2 annotated transcripts and 2 polypeptides (all unique). Gene sequence location is X:7941478..7946908. Its molecular function is described by: chemokine activity. It is involved in the biological process described with: astrocyte chemotaxis; positive regulation of…
LOC128675141	Rack1	Receptor of activated protein kinase C 1	81205.1	-0.946377	0.21201	-4.46384	8.05053e-06	9.44686e-05	down	FBpp0303680	0	FBgn0020618	Receptor of activated protein kinase C 1	Rack1	The gene Receptor of activated protein kinase C 1 is referred to in FlyBase by the symbol Dmel\Rack1 (CG7111, FBgn0020618). It is a protein_coding_gene from Dmel. It has 4 annotated transcripts and 4 polypeptides (2 unique). Gene sequence location is 2L:7825347..7827315. Its molecular function is described by: protein kinase C binding; ribosome binding; translation regulator activity; structural …
LOC128680727	LOC128680727	beta-1,3-galactosyltransferase 5-like	2903.93	-0.954399	0.213914	-4.46159	8.13523e-06	9.5362e-05	down	FBpp0308728	2.9e-92
LOC128672524	LOC128672524	netrin receptor DCC-like	524.679	1.82877	0.40995	4.46095	8.15973e-06	9.55487e-05	up	FBpp0309765	4.07e-85	FBgn0005631	roundabout 1	robo1	The gene roundabout 1 is referred to in FlyBase by the symbol Dmel\robo1 (CG13521, FBgn0005631). It is a protein_coding_gene from Dmel. It has 2 annotated transcripts and 2 polypeptides (1 unique). Gene sequence location is 2R:22692524..22700970. Its molecular function is described by: heparin binding; axon guidance receptor activity; protein binding. It is involved in the biological process desc…
LOC128673911	LOC128673911	uncharacterized protein	894.021	-1.43813	0.322405	-4.46064	8.17151e-06	9.5586e-05	down	FBpp0071744	0
LOC128669262	LOC128669262	transient receptor potential cation channel protein painless-like	134.605	-2.98768	0.670048	-4.45891	8.23779e-06	9.61594e-05	down	FBpp0072323	4.72e-111	FBgn0060296	painless	pain	The gene painless is referred to in FlyBase by the symbol Dmel\pain (CG15860, FBgn0060296). It is a protein_coding_gene from Dmel. It has 3 annotated transcripts and 3 polypeptides (all unique). Gene sequence location is 2R:24921505..24928275. Its molecular function is described by: calcium-activated cation channel activity; transmembrane transporter activity; monoatomic ion channel activity; cal…
LOC128670532	LOC128670532	constitutive coactivator of PPAR-gamma-like protein 1 homolog	1997.16	1.07119	0.240227	4.45906	8.23193e-06	9.61594e-05	up
LOC128677046	LOC128677046	atlastin-like	3169.71	1.19364	0.267792	4.45735	8.2979e-06	9.67596e-05	up	FBpp0311413	0	FBgn0039213	atlastin	atl	The gene atlastin is referred to in FlyBase by the symbol Dmel\atl (CG6668, FBgn0039213). It is a protein_coding_gene from Dmel. It has 3 annotated transcripts and 3 polypeptides (1 unique). Gene sequence location is 3R:24625671..24634714. Its molecular function is described by 8 unique terms, many of which group under: binding; protein binding; guanyl ribonucleotide binding; carbohydrate derivat…
LOC128672892	Trmt112	tRNA methyltransferase subunit 11-2	467.115	-1.01563	0.227876	-4.45694	8.31395e-06	9.68453e-05	down	FBpp0077965	1.37e-34	FBgn0037061	tRNA methyltransferase subunit 11-2	Trmt112	The gene tRNA methyltransferase subunit 11-2 is referred to in FlyBase by the symbol Dmel\Trmt112 (CG12975, FBgn0037061). It is a protein_coding_gene from Dmel. It has one annotated transcript and one polypeptide. Gene sequence location is 3L:21215995..21216839. Its molecular function is described by: tRNA methyltransferase activator activity; protein binding; protein heterodimerization activity.…
LOC128673957	LOC128673957	glucose-induced degradation protein 4 homolog	1001.1	-1.08565	0.243765	-4.45366	8.44173e-06	9.8231e-05	down
LOC128674277	LOC128674277	uncharacterized protein	2642.6	3.72116	0.835733	4.45257	8.48477e-06	9.85259e-05	up
LOC128681538	inv	homeobox protein invected-like	935.374	3.62665	0.814488	4.45267	8.48079e-06	9.85259e-05	up	FBpp0087198	8.3e-66	FBgn0000577	engrailed	en	The gene engrailed is referred to in FlyBase by the symbol Dmel\en (CG9015, FBgn0000577). It is a protein_coding_gene from Dmel. It has 2 annotated transcripts and 2 polypeptides (1 unique). Gene sequence location is 2R:11524006..11528210. Its molecular function is described by 6 unique terms, many of which group under: binding; DNA binding; DNA-binding transcription factor activity; transcriptio…
LOC128673311	vnc	variable nurse cells	2469.99	-0.602559	0.13545	-4.44858	8.64388e-06	0.000100269	down	FBpp0076078	1.32e-97	FBgn0263251	variable nurse cells	vnc	The gene variable nurse cells is referred to in FlyBase by the symbol Dmel\vnc (CG11989, FBgn0263251). It is a protein_coding_gene from Dmel. It has 5 annotated transcripts and 5 polypeptides (1 unique). Gene sequence location is 3L:9972312..9974023. Its molecular function is described by: peptide-glutamate-alpha-N-acetyltransferase activity; peptide-serine-alpha-N-acetyltransferase activity; pep…
LOC128672230	PolD3	DNA polymerase delta subunit 3	421.834	-0.943123	0.212143	-4.44569	8.76086e-06	0.00010152	down
LOC128672792	Pfdn4	Prefoldin 4	1942.36	-0.938346	0.211262	-4.44162	8.92827e-06	0.000103353	down	FBpp0076858	1.16e-36	FBgn0035603	Prefoldin 4	Pfdn4	The gene Prefoldin 4 is referred to in FlyBase by the symbol Dmel\Pfdn4 (CG10635, FBgn0035603). It is a protein_coding_gene from Dmel. It has one annotated transcript and one polypeptide. Gene sequence location is 3L:5367341..5368008. Its molecular function is described by: unfolded protein binding. It is involved in the biological process described with: protein folding. 5 alleles are reported. …
LOC128678877	LOC128678877	serine-rich adhesin for platelets-like	30.3788	-2.18238	0.491783	-4.43768	9.0933e-06	0.000105154	down
LOC128674916	Lip1	lipase 1-like	8434.46	7.72442	1.74187	4.43455	9.22635e-06	0.000106582	up	FBpp0293062	5.07e-80	FBgn0032264	Lipase 4	Lip4	The gene Lipase 4 is referred to in FlyBase by the symbol Dmel\Lip4 (CG6113, FBgn0032264). It is a protein_coding_gene from Dmel. It has 3 annotated transcripts and 3 polypeptides (all unique). Gene sequence location is 2L:10527572..10531778. Its molecular function is described by: triacylglycerol lipase activity; serine hydrolase activity; hydrolase activity, acting on ester bonds. It is involve…
LOC128676053	RpS17	Ribosomal protein S17	47684.8	-0.707175	0.159564	-4.43192	9.33964e-06	0.000107779	down	FBpp0076207	3.3e-78	FBgn0005533	Ribosomal protein S17	RpS17	The gene Ribosomal protein S17 is referred to in FlyBase by the symbol Dmel\RpS17 (CG3922, FBgn0005533). It is a protein_coding_gene from Dmel. It has one annotated transcript and one polypeptide. Gene sequence location is 3L:9428795..9429821. Its molecular function is described by: structural constituent of ribosome. It is involved in the biological process described with: translation; cytoplasm…
LOC128678139	LOC128678139	UDP-glucosyltransferase 2-like	2713.92	1.11277	0.251353	4.42713	9.54956e-06	0.000110087	up	FBpp0085174	1.84e-80	FBgn0051002	UDP-glycosyltransferase family 35 member D1	Ugt35D1	The gene UDP-glycosyltransferase family 35 member D1 is referred to in FlyBase by the symbol Dmel\Ugt35D1 (CG31002, FBgn0051002). It is a protein_coding_gene from Dmel. It has one annotated transcript and one polypeptide. Gene sequence location is 3R:31393582..31395304. Its molecular function is described by: UDP-glycosyltransferase activity. It is involved in the biological process described wit…
LOC128683631	LOC128683631	peroxisomal acyl-coenzyme A oxidase 3-like	2348.07	0.742795	0.167799	4.42668	9.56934e-06	0.000110201	up	FBpp0113095	0	FBgn0031813	Acyl-CoA oxidase 3	Acox3	The gene Acyl-CoA oxidase 3 is referred to in FlyBase by the symbol Dmel\Acox3 (CG9527, FBgn0031813). It is a protein_coding_gene from Dmel. It has 4 annotated transcripts and 4 polypeptides (2 unique). Gene sequence location is 2L:6426724..6448403. Its molecular function is described by: FAD binding; pristanoyl-CoA oxidase activity; fatty acid binding; flavin adenine dinucleotide binding; acyl-C…
LOC128679912	LTV1	LTV1 ribosome biogenesis factor	4483.73	-1.13906	0.257389	-4.42545	9.62419e-06	0.000110718	down	FBpp0308558	1.28e-136	FBgn0027525	LTV1 ribosome biogenesis factor	LTV1	The gene LTV1 ribosome biogenesis factor is referred to in FlyBase by the symbol Dmel\LTV1 (CG7686, FBgn0027525). It is a protein_coding_gene from Dmel. It has 2 annotated transcripts and 2 polypeptides (1 unique). Gene sequence location is 2R:10836570..10838727. Its molecular function is described by: protein binding; ribosome binding. It is involved in the biological process described with: rib…
LOC128683949	Prim1	DNA primase subunit 1	198.701	-1.26555	0.286028	-4.42458	9.66291e-06	0.000111049	down	FBpp0076330	3.99e-111	FBgn0011762	DNA primase subunit 1	Prim1	The gene DNA primase subunit 1 is referred to in FlyBase by the symbol Dmel\Prim1 (CG7108, FBgn0011762). It is a protein_coding_gene from Dmel. It has one annotated transcript and one polypeptide. Gene sequence location is 3L:8340314..8344404. Its molecular function is described by: DNA-directed 5'-3' RNA polymerase activity. It is involved in the biological process described with: DNA replicatio…
[truncated: 1,945 more rows]

## Sheet: TableS3
Symbol	Head	MSG	PSG	SalG
ABCG1	0.265708	0.917784	-1.42444	0.240944
[truncated: 228 more rows]

## Sheet: TableS4
Symbol	Geneid	Max(MSG,PSG)	log2FoldChange	padj	direction
[truncated: 8,675 more rows]

[truncated: 3 more sheets: TableS5, TableS6, TableS7]
